# Supplementary material for: Tetra­aqua­bis­(1,10-phenanthroline-κ2 N,N′)strontium 5,5′-diazene­diyl­ditetra­zolide
Source: Acta Crystallogr Sect E Struct Rep Online. 2010 Oct 9;66(Pt 11):m1375–6. doi: 10.1107/S1600536810039115 (PMC3009233; doi:10.1107/S1600536810039115)
Supplement: Supplementary file 1 [file e-66-m1375-sup1.cif]

##############################################################################
###                                                                        ###
###        Electronic paper (Acta Crystallographica Section E)             ###
###                                                                        ###
##############################################################################
#                                                                            #
# This CIF contains the data in a paper accepted for publication in Acta     #
# Crystallographica Section E. It conforms to the requirements of Notes      #
# for Authors for Section E, and has been peer reviewed under the auspices   #
# of the IUCr Commission on Journals.                                        #
#                                                                            #
# Full details of the Crystallographic Information File format               #
# are given in the paper "The Crystallographic Information File (CIF):       #
# a New Standard Archive File for Crystallography" by S. R. Hall, F. H.      #
# Allen and I. D. Brown [Acta Cryst. (1991), A47, 655-685].                  #
#                                                                            #
# The current version of the core CIF dictionary is obtainable from          #
# ftp://ftp.iucr.org/pub/cif_core.dic. The current version number is 2.4.    #
#                                                                            #
# Software is freely available for graphical display of the structure(s) in  #
# this CIF.  For information consult the CIF home page http://www.iucr.org/  #
# cif/home.html                                                              #
#                                                                            #
# This file may be used for bona fide research purposes within the           #
# scientific community so long as proper attribution is given to the journal # 
# article from which it was obtained.                                        #
#                                                                            #
##############################################################################
                                             
data_I
_audit_creation_method     SHELXL-97
_chemical_name_systematic
;
Tetraaquabis(1,10-phenanthroline-\k^2^<i>N</i>,<i>N</i>')strontium
5,5'-diazenediylditetrazolide
;
_chemical_name_common     ?
_chemical_formula_moiety     'C24 H24 N4 O4 Sr 2+, C2 N10 2-'
_chemical_formula_sum     'C26 H24 N14 O4 Sr'
_chemical_formula_iupac     '[Sr (C12 H8 N2)2 (H2 O)4] (C2 N10)'
_chemical_formula_weight     684.21
_chemical_melting_point     ?
_symmetry_cell_setting     monoclinic
_symmetry_space_group_name_H-M     'C 2/c'
loop_
    _symmetry_equiv_pos_as_xyz
    'x, y, z'
    '-x, y, -z+1/2'
    'x+1/2, y+1/2, z'
    '-x+1/2, y+1/2, -z+1/2'
    '-x, -y, -z'
    'x, -y, z-1/2'
    '-x+1/2, -y+1/2, -z'
    'x+1/2, -y+1/2, z-1/2'
_cell_length_a     17.442(3)
_cell_length_b     10.8974(17)
_cell_length_c     16.189(3)
_cell_angle_alpha     90.00
_cell_angle_beta     105.178(2)
_cell_angle_gamma     90.00
_cell_volume     2969.8(8)
_cell_formula_units_Z     4
_cell_measurement_reflns_used     3217
_cell_measurement_theta_min     2.23
_cell_measurement_theta_max     26.89
_cell_measurement_temperature     296(2)
_exptl_crystal_description     block
_exptl_crystal_colour     yellow
_exptl_crystal_size_max     0.25
_exptl_crystal_size_mid     0.20
_exptl_crystal_size_min     0.18
_exptl_crystal_density_diffrn     1.530
_exptl_crystal_density_meas     ?
_exptl_crystal_density_method     'not measured'
_exptl_crystal_F_000     1392
_exptl_absorpt_coefficient_mu     1.875
_exptl_absorpt_correction_type     empirical
_exptl_absorpt_process_details     '(SADABS; Bruker, 2002)'
_exptl_absorpt_correction_T_min     0.6515
_exptl_absorpt_correction_T_max     0.7290
_exptl_special_details
;
;
_diffrn_ambient_temperature     296(2)
_diffrn_radiation_type     MoK\a
_diffrn_radiation_wavelength     0.71073
_diffrn_radiation_source     'fine-focus sealed tube'
_diffrn_radiation_monochromator     graphite
_diffrn_measurement_device_type     'Bruker APEXII CCD'
_diffrn_measurement_method     '\f and \w scans'
_diffrn_detector_area_resol_mean     ?
_diffrn_reflns_number     7165
_diffrn_reflns_av_R_equivalents     0.0263
_diffrn_reflns_av_sigmaI/netI     0.0323
_diffrn_reflns_theta_min     2.23
_diffrn_reflns_theta_max     25.02
_diffrn_reflns_theta_full     25.02
_diffrn_measured_fraction_theta_max     0.998
_diffrn_measured_fraction_theta_full     0.998
_diffrn_reflns_limit_h_min     -20
_diffrn_reflns_limit_h_max     20
_diffrn_reflns_limit_k_min     -12
_diffrn_reflns_limit_k_max     11
_diffrn_reflns_limit_l_min     -19
_diffrn_reflns_limit_l_max     16
_diffrn_standards_number     0
_diffrn_standards_interval_count     ?
_diffrn_standards_interval_time     ?
_diffrn_standards_decay_%     ?
_refine_special_details
;
Refinement of <i>F</i>^2^ against ALL reflections. The weighted <i>R</i>-factor
<i>wR</i> and goodness of fit <i>S</i> are based on <i>F</i>^2^, conventional
<i>R</i>-factors <i>R</i> are based on <i>F</i>, with <i>F</i> set to zero for
negative <i>F</i>^2^. The threshold expression of <i>F</i>^2^ >
\s(<i>F</i>^2^) is used only for calculating <i>R</i>-factors(gt) <i>etc</i>.
and is not relevant to the choice of reflections for refinement.
<i>R</i>-factors based on <i>F</i>^2^ are statistically about twice as large
as those based on <i>F</i>, and <i>R</i>- factors based on ALL data will be
even larger.
;
_reflns_number_total     2621
_reflns_number_gt     2226
_reflns_threshold_expression     I>2\s(I)
_refine_ls_structure_factor_coef     Fsqd
_refine_ls_matrix_type     full
_refine_ls_R_factor_all     0.0349
_refine_ls_R_factor_gt     0.0270
_refine_ls_wR_factor_gt     0.0655
_refine_ls_wR_factor_ref     0.0691
_refine_ls_goodness_of_fit_ref     1.036
_refine_ls_restrained_S_all     1.036
_refine_ls_number_reflns     2621
_refine_ls_number_parameters     204
_refine_ls_number_restraints     0
_refine_ls_hydrogen_treatment     constr
_refine_ls_weighting_scheme     calc
_refine_ls_weighting_details
         'calc w=1/[\s^2^(Fo^2^)+(0.0334P)^2^+1.6965P] where P=(Fo^2^+2Fc^2^)/3'
_atom_sites_solution_hydrogens     geom
_atom_sites_solution_primary     direct
_atom_sites_solution_secondary     difmap
_refine_ls_shift/su_max     0.000
_refine_ls_shift/su_mean     0.000
_refine_diff_density_max     0.305
_refine_diff_density_min     -0.372
_refine_ls_extinction_method     'SHELXL97 (Sheldrick, 2008)'
_refine_ls_extinction_coef     0.0049(3)
_refine_ls_extinction_expression
                                  'Fc^*^=kFc[1+0.001xFc^2^\l^3^/sin(2\q)]^-1/4^'
loop_
    _atom_type_symbol
    _atom_type_description
    _atom_type_scat_dispersion_real
    _atom_type_scat_dispersion_imag
    _atom_type_scat_source
    'C' 'C' 0.0033 0.0016
                         'International Tables Vol C Tables 4.2.6.8 and 6.1.1.4'
    'H' 'H' 0.0000 0.0000
                         'International Tables Vol C Tables 4.2.6.8 and 6.1.1.4'
    'N' 'N' 0.0061 0.0033
                         'International Tables Vol C Tables 4.2.6.8 and 6.1.1.4'
    'O' 'O' 0.0106 0.0060
                         'International Tables Vol C Tables 4.2.6.8 and 6.1.1.4'
    'Sr' 'Sr' -1.5307 3.2498
                         'International Tables Vol C Tables 4.2.6.8 and 6.1.1.4'
_computing_data_collection     'APEX2 (Bruker, 2007)'
_computing_cell_refinement     'SAINT (Bruker, 2007)'
_computing_data_reduction     'SAINT (Bruker, 2007)'
_computing_structure_solution     'SHELXS97 (Sheldrick, 2008)'
_computing_structure_refinement     'SHELXL97 (Sheldrick, 2008)'
_computing_molecular_graphics     'SHELXTL (Sheldrick, 2008)'
_computing_publication_material     'SHELXTL (Sheldrick, 2008)'
loop_
    _atom_site_type_symbol
    _atom_site_label
    _atom_site_fract_x
    _atom_site_fract_y
    _atom_site_fract_z
    _atom_site_U_iso_or_equiv
    _atom_site_adp_type
    _atom_site_calc_flag
    _atom_site_refinement_flags
    _atom_site_occupancy
    _atom_site_disorder_assembly
    _atom_site_disorder_group
    Sr Sr1 1.0000 0.24389(2) 0.2500 0.02718(12) Uani d S 1 . .
    N N1 0.85008(10) 0.34918(17) 0.18410(12) 0.0395(4) Uani d . 1 . .
    N N2 0.85933(10) 0.10403(17) 0.21752(11) 0.0372(4) Uani d . 1 . .
    N N3 0.96163(12) 0.64644(18) 0.09038(13) 0.0483(5) Uani d . 1 . .
    N N4 0.94140(12) 0.68916(18) 0.01083(12) 0.0443(5) Uani d . 1 . .
    N N5 0.93980(13) 0.80929(19) 0.01267(13) 0.0499(5) Uani d . 1 . .
    N N6 0.95898(14) 0.8474(2) 0.09331(15) 0.0580(6) Uani d . 1 . .
    C C1 0.84222(15) 0.4689(2) 0.17143(17) 0.0515(6) Uani d . 1 . .
    H H1 0.8839 0.5192 0.1998 0.062 Uiso calc R 1 . .
    C C2 0.77523(17) 0.5244(3) 0.11807(19) 0.0643(8) Uani d . 1 . .
    H H2 0.7729 0.6091 0.1110 0.077 Uiso calc R 1 . .
    C C3 0.71337(16) 0.4521(3) 0.07654(18) 0.0640(8) Uani d . 1 . .
    H H3 0.6685 0.4872 0.0401 0.077 Uiso calc R 1 . .
    C C4 0.71751(14) 0.3253(3) 0.08878(15) 0.0477(6) Uani d . 1 . .
    C C5 0.65475(15) 0.2429(3) 0.04826(18) 0.0628(8) Uani d . 1 . .
    H H5 0.6094 0.2741 0.0102 0.075 Uiso calc R 1 . .
    C C6 0.65995(15) 0.1226(3) 0.06392(17) 0.0609(8) Uani d . 1 . .
    H H6 0.6183 0.0716 0.0365 0.073 Uiso calc R 1 . .
    C C7 0.72830(13) 0.0706(2) 0.12204(15) 0.0461(6) Uani d . 1 . .
    C C8 0.73506(15) -0.0545(2) 0.14216(17) 0.0551(7) Uani d . 1 . .
    H H8 0.6943 -0.1082 0.1165 0.066 Uiso calc R 1 . .
    C C9 0.80122(15) -0.0976(2) 0.19914(17) 0.0534(7) Uani d . 1 . .
    H H9 0.8061 -0.1802 0.2139 0.064 Uiso calc R 1 . .
    C C10 0.86160(14) -0.0145(2) 0.23494(16) 0.0457(6) Uani d . 1 . .
    H H10 0.9067 -0.0448 0.2739 0.055 Uiso calc R 1 . .
    C C11 0.78741(12) 0.2779(2) 0.14439(14) 0.0374(5) Uani d . 1 . .
    C C12 0.79253(12) 0.1478(2) 0.16157(13) 0.0356(5) Uani d . 1 . .
    C C13 0.97136(14) 0.7456(2) 0.13849(15) 0.0476(6) Uani d . 1 . .
    O O1 1.01607(10) 0.39982(14) 0.13806(9) 0.0463(4) Uani d . 1 . .
    O O2 0.98909(9) 0.10539(13) 0.11891(9) 0.0422(4) Uani d . 1 . .
    H H1A 1.0306 0.3855 0.0928 0.063 Uiso d R 1 . .
    H H2B 1.0196 0.1165 0.0863 0.063 Uiso d R 1 . .
    H H2A 0.9765 0.0299 0.1132 0.063 Uiso d R 1 . .
    H H1B 0.9960 0.4708 0.1253 0.063 Uiso d R 1 . .
    N N7 0.9905(2) 0.7903(3) 0.2248(2) 0.0372(9) Uiso d P 0.50 . .
    N N7' 0.9955(3) 0.6972(3) 0.2281(2) 0.0402(10) Uiso d P 0.50 . .
loop_
    _atom_site_aniso_label
    _atom_site_aniso_U_11
    _atom_site_aniso_U_22
    _atom_site_aniso_U_33
    _atom_site_aniso_U_12
    _atom_site_aniso_U_13
    _atom_site_aniso_U_23
    Sr1 0.02894(17) 0.02498(17) 0.02556(16) 0.000 0.00346(10) 0.000
    N1 0.0351(10) 0.0383(11) 0.0444(11) 0.0036(8) 0.0091(8) 0.0031(8)
    N2 0.0303(9) 0.0381(11) 0.0410(10) -0.0018(8) 0.0055(8) -0.0004(8)
    N3 0.0600(13) 0.0401(12) 0.0475(12) 0.0021(10) 0.0188(10) 0.0097(10)
    N4 0.0579(13) 0.0402(12) 0.0357(11) -0.0054(10) 0.0137(9) -0.0052(9)
    N5 0.0661(14) 0.0409(12) 0.0468(13) 0.0056(10) 0.0219(11) 0.0081(10)
    N6 0.0777(16) 0.0429(13) 0.0628(15) -0.0153(11) 0.0351(12) -0.0181(11)
    C1 0.0492(14) 0.0412(15) 0.0646(17) 0.0034(12) 0.0158(13) 0.0056(12)
    C2 0.0677(19) 0.0477(16) 0.080(2) 0.0209(15) 0.0230(16) 0.0199(15)
    C3 0.0494(16) 0.076(2) 0.0629(18) 0.0234(15) 0.0091(14) 0.0244(15)
    C4 0.0358(13) 0.0629(17) 0.0431(14) 0.0105(12) 0.0079(11) 0.0109(12)
    C5 0.0306(13) 0.100(3) 0.0496(16) 0.0040(15) -0.0043(11) 0.0083(15)
    C6 0.0347(14) 0.085(2) 0.0545(16) -0.0105(14) -0.0030(12) -0.0043(15)
    C7 0.0343(12) 0.0602(16) 0.0429(14) -0.0072(11) 0.0084(10) -0.0061(12)
    C8 0.0468(15) 0.0569(17) 0.0618(17) -0.0206(13) 0.0145(13) -0.0149(13)
    C9 0.0529(15) 0.0402(14) 0.0688(17) -0.0090(12) 0.0190(13) -0.0052(12)
    C10 0.0404(13) 0.0387(14) 0.0560(15) -0.0007(10) 0.0089(11) -0.0003(11)
    C11 0.0276(11) 0.0495(14) 0.0352(12) 0.0036(10) 0.0085(9) 0.0029(10)
    C12 0.0274(11) 0.0474(13) 0.0321(11) -0.0010(10) 0.0077(9) -0.0024(10)
    C13 0.0404(13) 0.0722(19) 0.0315(12) -0.0124(12) 0.0114(10) -0.0074(13)
    O1 0.0655(11) 0.0362(9) 0.0407(9) 0.0076(8) 0.0203(8) 0.0097(7)
    O2 0.0585(10) 0.0339(8) 0.0353(8) -0.0051(7) 0.0142(7) -0.0054(6)
_geom_special_details
;
All e.s.d.'s (except the e.s.d. in the dihedral angle between two l.s. planes)
are estimated using the full covariance matrix. The cell e.s.d.'s are taken
into account individually in the estimation of e.s.d.'s in distances, angles
and torsion angles; correlations between e.s.d.'s in cell parameters are only
used when they are defined by crystal symmetry. An approximate (isotropic)
treatment of cell e.s.d.'s is used for estimating e.s.d.'s involving l.s.
planes.
;
loop_
    _geom_bond_atom_site_label_1
    _geom_bond_atom_site_label_2
    _geom_bond_site_symmetry_2
    _geom_bond_distance
    _geom_bond_publ_flag
    Sr1 O1 2_755 2.5527(15) ?
    Sr1 O1 . 2.5527(15) ?
    Sr1 O2 . 2.5704(14) ?
    Sr1 O2 2_755 2.5704(14) ?
    Sr1 N1 2_755 2.7985(18) ?
    Sr1 N1 . 2.7985(18) ?
    Sr1 N2 . 2.8185(17) ?
    Sr1 N2 2_755 2.8185(17) ?
    N1 C1 . 1.322(3) ?
    N1 C11 . 1.358(3) ?
    N2 C10 . 1.321(3) ?
    N2 C12 . 1.361(3) ?
    N3 C13 . 1.317(3) ?
    N3 N4 . 1.327(3) ?
    N4 N5 . 1.310(3) ?
    N5 N6 . 1.327(3) ?
    N6 C13 . 1.314(3) ?
    C1 C2 . 1.396(3) ?
    C1 H1 . 0.9300 ?
    C2 C3 . 1.363(4) ?
    C2 H2 . 0.9300 ?
    C3 C4 . 1.395(4) ?
    C3 H3 . 0.9300 ?
    C4 C11 . 1.410(3) ?
    C4 C5 . 1.435(4) ?
    C5 C6 . 1.334(4) ?
    C5 H5 . 0.9300 ?
    C6 C7 . 1.429(3) ?
    C6 H6 . 0.9300 ?
    C7 C8 . 1.400(4) ?
    C7 C12 . 1.413(3) ?
    C8 C9 . 1.358(4) ?
    C8 H8 . 0.9300 ?
    C9 C10 . 1.394(3) ?
    C9 H9 . 0.9300 ?
    C10 H10 . 0.9300 ?
    C11 C12 . 1.442(3) ?
    C13 N7 . 1.434(4) ?
    C13 N7' . 1.496(4) ?
    O1 H1A . 0.8503 ?
    O1 H1B . 0.8520 ?
    O2 H2B . 0.8499 ?
    O2 H2A . 0.8500 ?
    N7 N7 2_755 0.797(6) ?
    N7 N7' . 1.018(5) ?
    N7 N7' 2_755 1.254(5) ?
    N7' N7' 2_755 0.686(6) ?
    N7' N7 2_755 1.254(5) ?
loop_
    _geom_angle_atom_site_label_1
    _geom_angle_atom_site_label_2
    _geom_angle_atom_site_label_3
    _geom_angle_site_symmetry_1
    _geom_angle_site_symmetry_3
    _geom_angle
    _geom_angle_publ_flag
    O1 Sr1 O1 2_755 . 96.53(7) ?
    O1 Sr1 O2 2_755 . 168.21(5) ?
    O1 Sr1 O2 . . 78.63(5) ?
    O1 Sr1 O2 2_755 2_755 78.63(5) ?
    O1 Sr1 O2 . 2_755 168.21(5) ?
    O2 Sr1 O2 . 2_755 108.08(7) ?
    O1 Sr1 N1 2_755 2_755 73.85(5) ?
    O1 Sr1 N1 . 2_755 74.48(5) ?
    O2 Sr1 N1 . 2_755 114.54(5) ?
    O2 Sr1 N1 2_755 2_755 93.80(5) ?
    O1 Sr1 N1 2_755 . 74.48(5) ?
    O1 Sr1 N1 . . 73.85(5) ?
    O2 Sr1 N1 . . 93.80(5) ?
    O2 Sr1 N1 2_755 . 114.54(5) ?
    N1 Sr1 N1 2_755 . 131.59(8) ?
    O1 Sr1 N2 2_755 . 103.91(5) ?
    O1 Sr1 N2 . . 118.66(5) ?
    O2 Sr1 N2 . . 69.86(5) ?
    O2 Sr1 N2 2_755 . 73.09(5) ?
    N1 Sr1 N2 2_755 . 166.84(5) ?
    N1 Sr1 N2 . . 57.97(5) ?
    O1 Sr1 N2 2_755 2_755 118.66(5) ?
    O1 Sr1 N2 . 2_755 103.91(5) ?
    O2 Sr1 N2 . 2_755 73.09(5) ?
    O2 Sr1 N2 2_755 2_755 69.86(5) ?
    N1 Sr1 N2 2_755 2_755 57.97(5) ?
    N1 Sr1 N2 . 2_755 166.84(5) ?
    N2 Sr1 N2 . 2_755 114.53(7) ?
    C1 N1 C11 . . 117.0(2) ?
    C1 N1 Sr1 . . 120.81(16) ?
    C11 N1 Sr1 . . 120.12(14) ?
    C10 N2 C12 . . 117.23(19) ?
    C10 N2 Sr1 . . 120.88(14) ?
    C12 N2 Sr1 . . 119.09(14) ?
    C13 N3 N4 . . 104.26(19) ?
    N5 N4 N3 . . 109.29(18) ?
    N4 N5 N6 . . 109.49(18) ?
    C13 N6 N5 . . 104.26(19) ?
    N1 C1 C2 . . 124.0(2) ?
    N1 C1 H1 . . 118.0 ?
    C2 C1 H1 . . 118.0 ?
    C3 C2 C1 . . 118.8(3) ?
    C3 C2 H2 . . 120.6 ?
    C1 C2 H2 . . 120.6 ?
    C2 C3 C4 . . 119.8(2) ?
    C2 C3 H3 . . 120.1 ?
    C4 C3 H3 . . 120.1 ?
    C3 C4 C11 . . 117.2(2) ?
    C3 C4 C5 . . 123.4(2) ?
    C11 C4 C5 . . 119.4(2) ?
    C6 C5 C4 . . 121.5(2) ?
    C6 C5 H5 . . 119.3 ?
    C4 C5 H5 . . 119.3 ?
    C5 C6 C7 . . 121.3(2) ?
    C5 C6 H6 . . 119.4 ?
    C7 C6 H6 . . 119.4 ?
    C8 C7 C12 . . 117.8(2) ?
    C8 C7 C6 . . 123.0(2) ?
    C12 C7 C6 . . 119.2(2) ?
    C9 C8 C7 . . 119.9(2) ?
    C9 C8 H8 . . 120.0 ?
    C7 C8 H8 . . 120.0 ?
    C8 C9 C10 . . 118.2(2) ?
    C8 C9 H9 . . 120.9 ?
    C10 C9 H9 . . 120.9 ?
    N2 C10 C9 . . 124.7(2) ?
    N2 C10 H10 . . 117.7 ?
    C9 C10 H10 . . 117.7 ?
    N1 C11 C4 . . 123.1(2) ?
    N1 C11 C12 . . 118.00(18) ?
    C4 C11 C12 . . 118.9(2) ?
    N2 C12 C7 . . 122.1(2) ?
    N2 C12 C11 . . 118.15(19) ?
    C7 C12 C11 . . 119.7(2) ?
    N6 C13 N3 . . 112.7(2) ?
    N6 C13 N7 . . 102.6(2) ?
    N3 C13 N7 . . 144.7(3) ?
    N6 C13 N7' . . 143.2(3) ?
    N3 C13 N7' . . 104.1(2) ?
    N7 C13 N7' . . 40.60(19) ?
    Sr1 O1 H1A . . 127.1 ?
    Sr1 O1 H1B . . 131.5 ?
    H1A O1 H1B . . 98.8 ?
    Sr1 O2 H2B . . 120.3 ?
    Sr1 O2 H2A . . 128.2 ?
    H2B O2 H2A . . 104.9 ?
    N7 N7 N7' 2_755 . 86.5(3) ?
    N7 N7 N7' 2_755 2_755 54.1(2) ?
    N7' N7 N7' . 2_755 33.1(3) ?
    N7 N7 C13 2_755 . 157.9(4) ?
    N7' N7 C13 . . 73.0(3) ?
    N7' N7 C13 2_755 . 106.1(3) ?
    N7' N7' N7 2_755 . 92.7(3) ?
    N7' N7' N7 2_755 2_755 54.2(2) ?
    N7 N7' N7 . 2_755 39.4(3) ?
    N7' N7' C13 2_755 . 159.0(2) ?
    N7 N7' C13 . . 66.4(3) ?
    N7 N7' C13 2_755 . 105.4(3) ?
loop_
    _geom_torsion_atom_site_label_1
    _geom_torsion_atom_site_label_2
    _geom_torsion_atom_site_label_3
    _geom_torsion_atom_site_label_4
    _geom_torsion_site_symmetry_1
    _geom_torsion_site_symmetry_2
    _geom_torsion_site_symmetry_3
    _geom_torsion_site_symmetry_4
    _geom_torsion
    _geom_torsion_publ_flag
    O1 Sr1 N1 C1 2_755 . . . 58.23(18) ?
    O1 Sr1 N1 C1 . . . . -43.51(18) ?
    O2 Sr1 N1 C1 . . . . -120.51(18) ?
    O2 Sr1 N1 C1 2_755 . . . 127.64(18) ?
    N1 Sr1 N1 C1 2_755 . . . 7.47(17) ?
    N2 Sr1 N1 C1 . . . . 176.1(2) ?
    N2 Sr1 N1 C1 2_755 . . . -125.5(3) ?
    O1 Sr1 N1 C11 2_755 . . . -138.79(17) ?
    O1 Sr1 N1 C11 . . . . 119.47(17) ?
    O2 Sr1 N1 C11 . . . . 42.47(16) ?
    O2 Sr1 N1 C11 2_755 . . . -69.38(17) ?
    N1 Sr1 N1 C11 2_755 . . . 170.45(17) ?
    N2 Sr1 N1 C11 . . . . -20.89(15) ?
    N2 Sr1 N1 C11 2_755 . . . 37.5(3) ?
    O1 Sr1 N2 C10 2_755 . . . -117.05(17) ?
    O1 Sr1 N2 C10 . . . . 137.34(17) ?
    O2 Sr1 N2 C10 . . . . 73.43(17) ?
    O2 Sr1 N2 C10 2_755 . . . -43.77(17) ?
    N1 Sr1 N2 C10 2_755 . . . -38.6(3) ?
    N1 Sr1 N2 C10 . . . . -178.36(19) ?
    N2 Sr1 N2 C10 2_755 . . . 13.94(16) ?
    O1 Sr1 N2 C12 2_755 . . . 82.42(15) ?
    O1 Sr1 N2 C12 . . . . -23.18(17) ?
    O2 Sr1 N2 C12 . . . . -87.10(15) ?
    O2 Sr1 N2 C12 2_755 . . . 155.71(16) ?
    N1 Sr1 N2 C12 2_755 . . . 160.9(2) ?
    N1 Sr1 N2 C12 . . . . 21.11(14) ?
    N2 Sr1 N2 C12 2_755 . . . -146.58(16) ?
    C13 N3 N4 N5 . . . . 0.3(3) ?
    N3 N4 N5 N6 . . . . 0.1(2) ?
    N4 N5 N6 C13 . . . . -0.4(3) ?
    C11 N1 C1 C2 . . . . -2.2(4) ?
    Sr1 N1 C1 C2 . . . . 161.3(2) ?
    N1 C1 C2 C3 . . . . 0.5(4) ?
    C1 C2 C3 C4 . . . . 0.8(4) ?
    C2 C3 C4 C11 . . . . -0.4(4) ?
    C2 C3 C4 C5 . . . . 179.3(3) ?
    C3 C4 C5 C6 . . . . -177.7(3) ?
    C11 C4 C5 C6 . . . . 2.0(4) ?
    C4 C5 C6 C7 . . . . 0.2(5) ?
    C5 C6 C7 C8 . . . . 178.0(3) ?
    C5 C6 C7 C12 . . . . -1.9(4) ?
    C12 C7 C8 C9 . . . . 1.1(4) ?
    C6 C7 C8 C9 . . . . -178.9(3) ?
    C7 C8 C9 C10 . . . . -1.2(4) ?
    C12 N2 C10 C9 . . . . 1.1(4) ?
    Sr1 N2 C10 C9 . . . . -159.8(2) ?
    C8 C9 C10 N2 . . . . 0.0(4) ?
    C1 N1 C11 C4 . . . . 2.7(3) ?
    Sr1 N1 C11 C4 . . . . -160.92(17) ?
    C1 N1 C11 C12 . . . . -176.1(2) ?
    Sr1 N1 C11 C12 . . . . 20.3(3) ?
    C3 C4 C11 N1 . . . . -1.4(4) ?
    C5 C4 C11 N1 . . . . 178.8(2) ?
    C3 C4 C11 C12 . . . . 177.3(2) ?
    C5 C4 C11 C12 . . . . -2.4(3) ?
    C10 N2 C12 C7 . . . . -1.1(3) ?
    Sr1 N2 C12 C7 . . . . 160.13(16) ?
    C10 N2 C12 C11 . . . . 177.5(2) ?
    Sr1 N2 C12 C11 . . . . -21.3(2) ?
    C8 C7 C12 N2 . . . . 0.0(3) ?
    C6 C7 C12 N2 . . . . -180.0(2) ?
    C8 C7 C12 C11 . . . . -178.5(2) ?
    C6 C7 C12 C11 . . . . 1.5(3) ?
    N1 C11 C12 N2 . . . . 0.9(3) ?
    C4 C11 C12 N2 . . . . -177.9(2) ?
    N1 C11 C12 C7 . . . . 179.5(2) ?
    C4 C11 C12 C7 . . . . 0.7(3) ?
    N5 N6 C13 N3 . . . . 0.6(3) ?
    N5 N6 C13 N7 . . . . -179.0(2) ?
    N5 N6 C13 N7' . . . . 178.2(4) ?
    N4 N3 C13 N6 . . . . -0.5(3) ?
    N4 N3 C13 N7 . . . . 178.8(4) ?
    N4 N3 C13 N7' . . . . -179.1(2) ?
    N6 C13 N7 N7 . . . 2_755 -154.7(17) ?
    N3 C13 N7 N7 . . . 2_755 26(2) ?
    N7' C13 N7 N7 . . . 2_755 22.7(16) ?
    N6 C13 N7 N7' . . . . -177.5(4) ?
    N3 C13 N7 N7' . . . . 3.2(6) ?
    N6 C13 N7 N7' . . . 2_755 -178.9(3) ?
    N3 C13 N7 N7' . . . 2_755 1.7(6) ?
    N7' C13 N7 N7' . . . 2_755 -1.4(5) ?
    N7 N7 N7' N7' 2_755 . . 2_755 10.9(10) ?
    C13 N7 N7' N7' . . . 2_755 -177.5(8) ?
    N7' N7 N7' N7 2_755 . . 2_755 -10.9(10) ?
    C13 N7 N7' N7 . . . 2_755 171.6(7) ?
    N7 N7 N7' C13 2_755 . . . -171.6(7) ?
    N7' N7 N7' C13 2_755 . . . 177.5(8) ?
    N6 C13 N7' N7' . . . 2_755 11(3) ?
    N3 C13 N7' N7' . . . 2_755 -171(2) ?
    N7 C13 N7' N7' . . . 2_755 7(2) ?
    N6 C13 N7' N7 . . . . 4.1(6) ?
    N3 C13 N7' N7 . . . . -178.1(4) ?
    N6 C13 N7' N7 . . . 2_755 -1.3(6) ?
    N3 C13 N7' N7 . . . 2_755 176.4(3) ?
    N7 C13 N7' N7 . . . 2_755 -5.5(4) ?
loop_
    _geom_hbond_atom_site_label_D
    _geom_hbond_atom_site_label_H
    _geom_hbond_atom_site_label_A
    _geom_hbond_site_symmetry_A
    _geom_hbond_distance_DH
    _geom_hbond_distance_HA
    _geom_hbond_distance_DA
    _geom_hbond_angle_DHA
    O2 H2B N5 5_765 0.85 2.08 2.885(3) 158.3
    O1 H1A N4 5_765 0.85 2.04 2.870(2) 166.8
    O2 H2A N6 1_545 0.85 2.03 2.871(3) 172.5
    O1 H1B N3 . 0.85 2.04 2.887(3) 172.4
data_global
_journal_date_recd_electronic     2010-09-22
_journal_date_accepted     2010-09-30
_journal_name_full     'Acta Crystallographica, Section E'
_journal_year     2010
_journal_volume     66
_journal_issue     11
_journal_page_first     m1375
_journal_page_last     m1376
_journal_paper_category     QM
_journal_coeditor_code     JH2212
_publ_contact_author_name     'Bao-Juan Jiao'
_publ_contact_author_address
;
     Department of Chemistry and Chemical Engineering
     Xi'an University of Arts and Science
     Xi'an 710065
     Shaanxi
     People's Republic of China
;
_publ_contact_author_email     jiaobaojuan@163.com
_publ_contact_author_fax     86-029-88269385
_publ_contact_author_phone     86-029-88258553
_publ_section_title
;
Tetraaquabis(1,10-phenanthroline-\k^2^<i>N</i>,<i>N</i>')strontium
5,5'-diazenediylditetrazolide
;
loop_
    _publ_author_name
    _publ_author_address
    'Jiao, Bao-Juan'
;
Department of Chemistry and Chemical Engineering
Xi'an University of Arts and Science
Xi'an 710065
Shaanxi
People's Republic of China
;
    'Ren, Yi-Xia'
;
College of Chemistry and Chemical Engineering
Yanan University
Yanan 716000
Shaanxi
People's Republic of China
;
    'Zhu, Gang'
;
Department of Chemistry and Chemical Engineering
Xi'an University of Arts and Science
Xi'an 710065
Shaanxi
People's Republic of China
;
    'Yan, Zhi-Jun'
;
Department of Chemistry and Chemical Engineering
Xi'an University of Arts and Science
Xi'an 710065
Shaanxi
People's Republic of China
;
    'Liu, Fu-Rong'
;
Department of Chemistry and Chemical Engineering
Xi'an University of Arts and Science
Xi'an 710065
Shaanxi
People's Republic of China
;
