# Supplementary material for: Tetra­aqua­bis­(1,10-phenanthroline-κ2 N,N′)strontium 5,5′-diazene­diyl­ditetra­zolide
Source: Acta Crystallogr Sect E Struct Rep Online. 2010 Oct 9;66(Pt 11):m1375–6. doi: 10.1107/S1600536810039115 (PMC3009233; doi:10.1107/S1600536810039115)
Supplement: Supplementary file 2 [file e-66-m1375-Isup2.hkl]

# 
# h,k,l, Fc-squared, Fo-squared, sigma(Fo-squared) and status flag 
# 
data_I
_shelx_title ' xb3841_0m in C2/c' 
_shelx_refln_list_code          4 
_shelx_F_calc_maximum      461.99 
_exptl_crystal_F_000      1392.00 
_reflns_d_resolution_high  0.8404 
 
loop_ 
 _symmetry_equiv_pos_as_xyz 
 'x, y, z' 
 '-x, y, -z+1/2' 
 'x+1/2, y+1/2, z' 
 '-x+1/2, y+1/2, -z+1/2' 
 '-x, -y, -z' 
 'x, -y, z-1/2' 
 '-x+1/2, -y+1/2, -z' 
 'x+1/2, -y+1/2, z-1/2' 
 
_cell_length_a    17.4419 
_cell_length_b    10.8974 
_cell_length_c    16.1893 
_cell_angle_alpha  90.000 
_cell_angle_beta  105.178 
_cell_angle_gamma  90.000 
 
_shelx_F_squared_multiplier     1.000 
 
loop_ 
 _refln_index_h 
 _refln_index_k 
 _refln_index_l 
 _refln_F_squared_calc 
 _refln_F_squared_meas 
 _refln_F_squared_sigma 
 _refln_observed_status 
   2   0   0    15114.92    15992.49    299.61 o 
   4   0   0   125924.89   109767.33   3529.81 o 
   6   0   0    76292.47    71393.40   1075.00 o 
   8   0   0    19134.01    18618.61    290.70 o 
  10   0   0     1179.69     1096.16     44.65 o 
  12   0   0      913.10      756.00     61.23 o 
  14   0   0    18341.81    17549.87    509.31 o 
  16   0   0       66.82      134.14     34.31 o 
  18   0   0     2421.74     2464.10     92.02 o 
  20   0   0     1788.42     1877.40     87.95 o 
   1   1   0       37.12      106.86     21.22 o 
   3   1   0        2.95       13.72      2.65 o 
   5   1   0       65.63       83.86      8.51 o 
   7   1   0       17.26       14.21      4.87 o 
   9   1   0      460.59      458.11     17.01 o 
  11   1   0      204.69      233.89     18.08 o 
  13   1   0     1156.71     1063.70     42.31 o 
  15   1   0     2915.70     2876.05     65.46 o 
  17   1   0      351.22      260.89     27.09 o 
  19   1   0        4.25       21.96     25.21 o 
   0   2   0    21483.78    22970.99    611.18 o 
   2   2   0    90298.89   100740.05   1868.93 o 
   4   2   0    20578.12    20995.97    278.92 o 
   6   2   0    14094.66    14480.10    196.36 o 
   8   2   0      613.67      552.81     15.74 o 
  10   2   0     5603.12     5615.91     92.57 o 
  12   2   0     2820.18     2652.12     57.18 o 
  14   2   0     3110.49     2867.93     64.07 o 
  16   2   0     1583.89     1569.31     49.50 o 
  18   2   0     1727.23     1722.51     61.09 o 
   1   3   0        2.95       10.60      6.18 o 
   3   3   0      177.61      183.48     13.15 o 
   5   3   0     3703.85     3684.50     57.38 o 
   7   3   0     4028.78     4439.55     69.26 o 
   9   3   0     2817.03     3207.35     50.09 o 
  11   3   0       27.60       29.08     14.10 o 
  13   3   0       28.56       48.09     17.04 o 
  15   3   0        2.79        3.25     18.14 o 
  17   3   0      178.67      139.93     51.14 o 
  19   3   0        3.08        6.18     31.17 o 
   0   4   0      204.40      167.29     18.73 o 
   2   4   0     1231.26     1003.28     50.10 o 
   4   4   0     3195.52     3049.80     73.34 o 
   6   4   0     1117.46     1044.47     25.23 o 
   8   4   0     7202.40     7640.16    113.93 o 
  10   4   0     4270.15     4256.67     87.76 o 
  12   4   0     4382.86     4211.29     91.70 o 
  14   4   0     2381.11     2319.02     66.53 o 
  16   4   0     1274.98     1270.01    101.84 o 
  18   4   0     1603.73     1663.23     81.72 o 
   1   5   0      112.43       95.43     13.24 o 
   3   5   0     1603.72     1642.05     48.62 o 
   5   5   0        6.94        3.39     15.59 o 
   7   5   0      123.75      104.13     11.81 o 
   9   5   0       40.33       28.67     14.87 o 
  11   5   0       34.09        7.91     20.19 o 
  13   5   0       83.34       98.38     23.41 o 
  15   5   0      103.74       80.48     33.53 o 
  17   5   0      183.84      173.50     44.90 o 
   0   6   0     5528.74     5103.88    164.23 o 
   2   6   0     6144.22     6290.82    165.68 o 
   4   6   0    12576.06    13691.18    277.45 o 
   6   6   0    10494.53    11364.12    397.12 o 
   8   6   0    10264.61    10508.54    154.98 o 
  10   6   0     8566.55     8629.74    230.63 o 
  12   6   0     4558.62     4812.25    190.88 o 
  14   6   0     1341.55     1454.23     70.05 o 
  16   6   0     1380.45     1429.14     74.97 o 
   1   7   0      479.88      524.19     31.34 o 
   3   7   0      327.94      284.19     20.63 o 
   5   7   0        9.55       -0.54     16.78 o 
   7   7   0     1992.70     1938.44     60.89 o 
   9   7   0      126.95      122.23     21.46 o 
  11   7   0      686.62      771.35     61.19 o 
  13   7   0      123.96       56.59     33.75 o 
  15   7   0       81.43       73.03     36.60 o 
   0   8   0     5897.89     6107.87    201.66 o 
   2   8   0     5526.10     5484.61    132.19 o 
   4   8   0     1366.07     1399.47     44.71 o 
   6   8   0    11148.43    11166.85    244.38 o 
   8   8   0     5051.45     5432.18    133.33 o 
  10   8   0     1384.67     1425.99     63.86 o 
  12   8   0     1617.06     1563.49    146.89 o 
  14   8   0      981.09     1285.85     71.47 o 
   1   9   0     1073.69     1128.69     71.85 o 
   3   9   0      130.55      153.52     27.70 o 
   5   9   0       61.89      106.48     64.25 o 
   7   9   0     2118.78     2182.39    112.62 o 
   9   9   0       88.46      145.42     34.27 o 
  11   9   0       95.54       58.06     40.55 o 
  13   9   0      433.82      463.69     62.41 o 
   0  10   0     1094.47      870.90     71.22 o 
   2  10   0      309.54      350.74     37.03 o 
   4  10   0     1540.42     1492.94     64.61 o 
   6  10   0      743.44      691.75     94.28 o 
   8  10   0      702.97      623.09     74.92 o 
  10  10   0      343.51      375.99     44.90 o 
  12  10   0      362.30      322.14     49.04 o 
   1  11   0       70.54       99.93     31.72 o 
   3  11   0     1692.37     1686.64    106.27 o 
   5  11   0      115.26      265.76     59.89 o 
   7  11   0      116.73      130.73     34.75 o 
   9  11   0      207.72      144.75     62.39 o 
   0  12   0     1191.45     1015.73     84.96 o 
   2  12   0     1156.57     1205.57     94.95 o 
   4  12   0     1031.97      966.79     89.93 o 
   6  12   0      916.41      822.61     57.89 o 
 -19   1   1     1583.38     1698.19     57.28 o 
 -17   1   1      186.24      231.63     29.76 o 
 -15   1   1    11696.37    11832.52    184.00 o 
 -13   1   1     5056.92     5033.75     90.11 o 
 -11   1   1     4349.04     4403.96     86.81 o 
  -9   1   1     6228.81     6526.54    101.88 o 
  -7   1   1     4515.16     4582.05     73.00 o 
  -5   1   1     9618.59    10360.59    144.03 o 
  -3   1   1    16924.44    18499.00    284.79 o 
  -1   1   1    36231.52    36526.06   1187.63 o 
   1   1   1      274.93      294.88     11.13 o 
   3   1   1    38934.62    39148.08    503.11 o 
   5   1   1    69649.80    68019.51    902.85 o 
   7   1   1    32607.75    33250.87    395.11 o 
   9   1   1    11728.00    11708.06    134.42 o 
  11   1   1     4268.65     4187.01     86.88 o 
  13   1   1     6443.13     6505.20    110.29 o 
  15   1   1      622.34      686.57     37.67 o 
  17   1   1     2059.31     2161.50     60.00 o 
  19   1   1     1246.24     1360.08     83.52 o 
 -20   2   1        5.68       -5.97     24.93 o 
 -18   2   1       97.90       63.40     22.90 o 
 -16   2   1      431.99      364.40     28.00 o 
 -14   2   1       92.96      107.48     19.29 o 
 -12   2   1      626.70      586.27     26.28 o 
 -10   2   1     3032.34     3193.49     61.15 o 
  -8   2   1       78.90       49.69     12.61 o 
  -6   2   1     5925.86     6149.46     95.40 o 
  -4   2   1      724.80      802.27     20.93 o 
  -2   2   1      671.58      735.44     21.68 o 
   0   2   1      763.37      740.68     20.70 o 
   2   2   1     3073.46     3015.46     63.97 o 
   4   2   1      456.12      441.87     13.82 o 
   6   2   1     4253.81     4632.44     62.89 o 
   8   2   1     2669.00     2940.55     45.71 o 
  10   2   1     1607.32     1702.36     40.81 o 
  12   2   1      299.52      290.99     21.62 o 
  14   2   1      154.29      161.85     21.46 o 
  16   2   1       43.09       50.61     30.79 o 
  18   2   1        2.03       -0.11     26.96 o 
 -19   3   1      932.38     1030.36     65.57 o 
 -17   3   1     1627.47     1649.60     65.32 o 
 -15   3   1     1780.10     1806.76     51.40 o 
 -13   3   1     1353.61     1319.77     40.54 o 
 -11   3   1     4220.39     4140.43     87.06 o 
  -9   3   1     6004.72     6202.72     94.32 o 
  -7   3   1     2038.30     2520.17     43.72 o 
  -5   3   1     4647.48     4731.98     83.72 o 
  -3   3   1      389.39      418.98     18.98 o 
  -1   3   1      367.51      415.11     17.61 o 
   1   3   1      152.44      170.09     11.86 o 
   3   3   1     2657.10     2691.92    154.30 o 
   5   3   1     5274.26     4944.71    348.62 o 
   7   3   1      520.40      812.78     22.07 o 
   9   3   1     5616.94     6266.21     86.59 o 
  11   3   1     2335.13     2271.83     50.50 o 
  13   3   1     1103.60     1073.36     36.97 o 
  15   3   1     2091.47     2255.65     58.99 o 
  17   3   1     1789.37     1816.68     96.39 o 
  19   3   1     1767.11     1748.72     86.61 o 
 -18   4   1        1.53       24.92     49.90 o 
 -16   4   1       33.35       44.34     24.35 o 
 -14   4   1       81.78       82.82     23.50 o 
 -12   4   1      155.46      204.02     27.50 o 
 -10   4   1      103.41      124.88     17.70 o 
  -8   4   1       91.64      133.63     11.53 o 
  -6   4   1       61.17       94.09     12.29 o 
  -4   4   1      423.18      402.21     22.08 o 
  -2   4   1      219.55      251.38     16.31 o 
   0   4   1      246.97      215.74     14.93 o 
   2   4   1     1311.12     1452.93     40.12 o 
   4   4   1      995.62      940.65     66.66 o 
   6   4   1      920.12      863.39     25.83 o 
   8   4   1      200.09      213.01     13.31 o 
  10   4   1      931.55      900.59     40.74 o 
  12   4   1      281.49      251.50     24.38 o 
  14   4   1        3.69       -4.02     25.40 o 
  16   4   1      449.82      492.31     48.84 o 
  18   4   1        0.94      -21.46     34.99 o 
 -17   5   1     1627.71     1549.28     90.63 o 
 -15   5   1      458.53      427.13     43.01 o 
 -13   5   1     1251.33     1227.15     48.88 o 
 -11   5   1     3539.10     3549.33     81.22 o 
  -9   5   1     3144.58     2974.05    104.16 o 
  -7   5   1     8682.69     8468.00    147.04 o 
  -5   5   1    12264.81    12363.36    251.24 o 
  -3   5   1    31078.25    33317.83    635.20 o 
  -1   5   1     8952.28     8427.54    142.83 o 
   1   5   1     5398.15     4906.63    109.13 o 
   3   5   1     6920.44     6791.13    144.35 o 
   5   5   1     2384.35     2261.68     49.42 o 
   7   5   1     1077.51     1030.49     31.43 o 
   9   5   1     2105.63     2037.53     43.25 o 
  11   5   1     4320.71     4306.50     92.44 o 
  13   5   1     2459.07     2701.61    110.17 o 
  15   5   1     1412.04     1407.51     69.82 o 
  17   5   1     2917.85     2869.59    106.13 o 
 -18   6   1       26.54      -42.54     46.16 o 
 -16   6   1       77.69      110.42     37.94 o 
 -14   6   1       24.87       38.00     29.07 o 
 -12   6   1       39.00       76.37     22.43 o 
 -10   6   1      172.58      133.75     20.82 o 
  -8   6   1      101.38       98.39     14.18 o 
  -6   6   1       14.34        4.55     16.16 o 
  -4   6   1       44.45       44.98     16.16 o 
  -2   6   1     1824.23     2184.53     62.44 o 
   0   6   1     1073.29     1382.43     46.37 o 
   2   6   1     1360.62     1713.84     67.57 o 
   4   6   1     1951.74     1934.77     58.14 o 
   6   6   1       55.23       73.37     13.44 o 
   8   6   1      578.46      571.27     23.66 o 
  10   6   1      596.75      640.89     70.55 o 
  12   6   1      993.45      893.28     78.71 o 
  14   6   1       26.85       19.00     29.97 o 
  16   6   1      586.99      491.98     90.51 o 
 -17   7   1      883.31      950.43     67.44 o 
 -15   7   1     1984.85     2017.52     87.59 o 
 -13   7   1     2038.41     2017.59    101.33 o 
 -11   7   1      391.18      363.84     46.34 o 
  -9   7   1     8985.65     8797.57    160.28 o 
  -7   7   1     8286.94     8285.29    185.95 o 
  -5   7   1     9996.99    10186.19    217.32 o 
  -3   7   1    19048.67    19812.99    394.36 o 
  -1   7   1    16671.36    17574.20    351.55 o 
   1   7   1    11541.36    11942.09    313.79 o 
   3   7   1     5416.99     5147.59    121.04 o 
   5   7   1     4682.36     4619.35     91.25 o 
   7   7   1     5582.29     5553.85    106.20 o 
   9   7   1     6258.02     6104.74    149.83 o 
  11   7   1     3771.04     4036.56    116.81 o 
  13   7   1     3024.83     3155.43    103.72 o 
  15   7   1     2937.80     2750.21    102.41 o 
 -16   8   1      101.02       17.98     38.79 o 
 -14   8   1      600.73      666.58     56.87 o 
 -12   8   1     1508.76     1568.90     71.19 o 
 -10   8   1      936.83      925.09     53.30 o 
  -8   8   1     6274.79     6284.50    122.00 o 
  -6   8   1      171.39      182.45     28.42 o 
  -4   8   1        9.89       20.17     20.95 o 
  -2   8   1      534.54      505.66     34.40 o 
   0   8   1     1387.80     1424.67     54.33 o 
   2   8   1      534.30      592.01     36.17 o 
   4   8   1     2105.95     1964.74     64.70 o 
   6   8   1     3572.15     3510.22     96.62 o 
   8   8   1        6.97       -4.94     21.49 o 
  10   8   1      144.18      167.37     33.75 o 
  12   8   1      213.39      250.01     44.92 o 
  14   8   1      233.02      247.22     44.50 o 
 -13   9   1     1440.36     1517.09     77.57 o 
 -11   9   1      982.12     1094.72     64.95 o 
  -9   9   1     1629.37     1758.34     72.45 o 
  -7   9   1     2251.64     2414.68    104.50 o 
  -5   9   1     2834.96     2987.75     91.66 o 
  -3   9   1     2353.59     2573.59     81.01 o 
  -1   9   1     3241.47     3607.18    101.52 o 
   1   9   1     1502.39     1567.71     60.84 o 
   3   9   1      456.48      586.65     38.92 o 
   5   9   1     5305.33     5470.06    137.88 o 
   7   9   1     1204.24     1302.00     58.82 o 
   9   9   1     2694.39     2592.94    136.47 o 
  11   9   1     4206.45     4134.29    124.81 o 
  13   9   1     1922.14     1996.67     87.41 o 
 -12  10   1      217.38      201.76     42.81 o 
 -10  10   1      530.19      521.52     47.28 o 
  -8  10   1      108.51       52.40     49.91 o 
  -6  10   1      290.07      248.58     38.69 o 
  -4  10   1     1154.31     1191.92     59.52 o 
  -2  10   1      268.34      229.62     33.53 o 
   0  10   1      250.11      247.42     56.16 o 
   2  10   1      683.76      712.21     44.43 o 
   4  10   1      379.64      342.13     38.20 o 
   6  10   1       58.75       29.58     27.45 o 
   8  10   1      277.19      207.16     58.66 o 
  10  10   1       54.26       38.57     35.33 o 
  12  10   1       82.86       66.00     53.03 o 
  -9  11   1      650.27      874.34     60.78 o 
  -7  11   1      591.15      780.95     53.07 o 
  -5  11   1     1348.10     1393.40     99.97 o 
  -3  11   1      424.17      509.10     44.99 o 
  -1  11   1     1639.61     1688.55     72.05 o 
   1  11   1      577.36      692.91     72.41 o 
   3  11   1     1113.16     1294.44     64.04 o 
   5  11   1     1136.96     1319.54    124.93 o 
   7  11   1     1557.85     1554.62     72.02 o 
   9  11   1     1961.12     2212.01    137.55 o 
  -6  12   1      164.52       94.83     57.40 o 
  -4  12   1      239.50      209.65     58.65 o 
  -2  12   1      139.94      100.79     41.18 o 
   0  12   1      237.68      133.53     53.66 o 
   2  12   1      343.62      283.31     62.40 o 
   4  12   1      314.27      303.19     42.33 o 
   6  12   1      377.79      378.07     62.40 o 
 -20   0   2     1520.13     1419.74     77.77 o 
 -18   0   2      192.66      170.57     36.93 o 
 -16   0   2     6455.89     6053.82    212.13 o 
 -14   0   2     3217.33     2907.30    188.72 o 
 -12   0   2     8389.64     8121.97    182.25 o 
 -10   0   2    22676.18    21571.34    423.28 o 
  -8   0   2    82833.59    74770.92   1949.20 o 
  -6   0   2    87017.76    83600.98   1547.86 o 
  -4   0   2    19550.17    20102.86    307.40 o 
  -2   0   2    30530.20    31107.37    823.93 o 
   0   0   2    23732.48    23661.26   2017.57 o 
   2   0   2     4020.35     4161.41     82.30 o 
   4   0   2      581.06      553.80     17.93 o 
   6   0   2    19443.94    19291.10    298.90 o 
   8   0   2    12545.85    12234.20    197.29 o 
  10   0   2     8536.25     8386.35    142.77 o 
  12   0   2     2385.69     2226.05     73.45 o 
  14   0   2    10067.92     9629.79    216.67 o 
  16   0   2      682.56      470.17    249.74 o 
  18   0   2      871.62      858.30     61.19 o 
 -19   1   2        6.46       11.50     24.30 o 
 -17   1   2      153.15      182.89     24.79 o 
 -15   1   2      367.30      426.38     34.08 o 
 -13   1   2      213.61      160.18     34.10 o 
 -11   1   2       99.13       87.12     14.00 o 
  -9   1   2      963.23      967.70     28.24 o 
  -7   1   2     2177.22     2194.67     57.51 o 
  -5   1   2     1026.08     1059.53     27.40 o 
  -3   1   2     2508.73     2443.71     60.46 o 
  -1   1   2     3046.84     2972.26     42.63 o 
   1   1   2      360.38      329.39     10.11 o 
   3   1   2     3800.19     3883.81     46.04 o 
   5   1   2     3714.72     3665.39     45.73 o 
   7   1   2       72.31       86.01      8.36 o 
   9   1   2      995.48     1053.27     21.60 o 
  11   1   2      728.79      696.26     35.93 o 
  13   1   2      498.67      518.81     27.65 o 
  15   1   2      241.09      263.25     25.08 o 
  17   1   2      481.06      505.24     38.90 o 
  19   1   2       47.77       34.53     31.07 o 
 -20   2   2      597.07      651.13     40.24 o 
 -18   2   2     1825.82     1816.58     56.78 o 
 -16   2   2     2019.75     1793.06     51.91 o 
 -14   2   2     2479.73     2320.26     60.68 o 
 -12   2   2     7441.84     6904.56    113.43 o 
 -10   2   2    34562.50    34361.29    465.55 o 
  -8   2   2    11404.90    10947.75    157.97 o 
  -6   2   2    50576.23    51995.61    793.52 o 
  -4   2   2    65141.51    67762.74   1025.38 o 
  -2   2   2    15427.68    15917.82    212.47 o 
   0   2   2      268.52      312.44      8.99 o 
   2   2   2    10773.48    10752.20    145.22 o 
   4   2   2    26779.92    27176.06    332.25 o 
   6   2   2     1092.21      890.10     19.52 o 
   8   2   2    15513.70    15776.92    177.40 o 
  10   2   2     8484.41     8114.01    110.21 o 
  12   2   2     3601.00     3405.79     68.05 o 
  14   2   2     1830.99     1820.25     50.40 o 
  16   2   2     1885.75     1907.58     63.29 o 
  18   2   2     1313.68     1306.84     58.81 o 
 -19   3   2       80.95       86.00     31.05 o 
 -17   3   2       53.65       65.96     26.77 o 
 -15   3   2        4.03        8.34     21.34 o 
 -13   3   2       46.01       28.20     18.64 o 
 -11   3   2      627.98      734.62     32.83 o 
  -9   3   2       95.87      106.81     15.36 o 
  -7   3   2      525.17      542.09     22.38 o 
  -5   3   2     1051.15     1139.73     29.27 o 
  -3   3   2       17.80       22.13      8.35 o 
  -1   3   2     1071.56     1051.76     29.97 o 
   1   3   2      415.72      476.17     14.84 o 
   3   3   2       60.27       73.12      7.42 o 
   5   3   2     1449.19     1529.03     29.19 o 
   7   3   2     1083.03     1161.35     27.61 o 
   9   3   2       21.98       32.79      9.38 o 
  11   3   2       55.56       51.58     14.33 o 
  13   3   2       45.42       41.72     17.18 o 
  15   3   2       11.11       -2.15     23.52 o 
  17   3   2        2.50        9.88     28.03 o 
 -18   4   2     2447.48     2392.51     76.29 o 
 -16   4   2     1328.47     1273.68     53.33 o 
 -14   4   2     3342.80     3374.27     82.91 o 
 -12   4   2     4470.93     4280.16     92.77 o 
 -10   4   2     5751.26     5733.04    110.24 o 
  -8   4   2     5544.42     5333.37     99.74 o 
  -6   4   2     8131.71     7883.17    134.57 o 
  -4   4   2    13280.76    13357.50    265.42 o 
  -2   4   2    19653.36    20618.39    396.65 o 
   0   4   2    11028.86    11459.41    225.91 o 
   2   4   2    30516.58    31010.12    701.69 o 
   4   4   2    17929.93    18752.33    293.66 o 
   6   4   2     7180.88     6270.16    277.45 o 
   8   4   2     8996.63     9120.19    154.98 o 
  10   4   2     3421.69     3445.92     75.48 o 
  12   4   2     2869.47     2699.39     86.62 o 
  14   4   2      361.41      323.53     39.27 o 
  16   4   2     2081.93     2040.47     84.44 o 
  18   4   2      963.57     1131.08    108.66 o 
 -17   5   2      200.06      217.29     42.10 o 
 -15   5   2      488.56      447.45     36.06 o 
 -13   5   2       17.64       14.62     20.40 o 
 -11   5   2       97.87      100.26     27.54 o 
  -9   5   2       52.63       30.92     17.58 o 
  -7   5   2        9.32       15.71     12.07 o 
  -5   5   2      614.23      714.20     43.10 o 
  -3   5   2     8750.88     9438.46    194.29 o 
  -1   5   2     8630.56    10307.69    209.24 o 
   1   5   2     8954.13    10148.79    205.68 o 
   3   5   2      833.16      802.47     41.25 o 
   5   5   2      622.65      672.39     45.28 o 
   7   5   2     1543.10     1611.06     50.50 o 
   9   5   2     1071.27     1028.07     35.23 o 
  11   5   2     1097.77     1036.99     52.30 o 
  13   5   2       66.03      132.75     31.76 o 
  15   5   2      981.79      988.04     61.81 o 
  17   5   2       86.02       80.57     38.79 o 
 -18   6   2     1101.24     1072.83    131.16 o 
 -16   6   2     2698.93     2653.11     99.43 o 
 -14   6   2      756.51      907.10     44.75 o 
 -12   6   2     2462.86     2723.84     72.29 o 
 -10   6   2     2164.58     2164.68     58.58 o 
  -8   6   2      343.12      371.54     29.23 o 
  -6   6   2      739.46      802.32     39.30 o 
  -4   6   2    11329.49    11877.90    244.29 o 
  -2   6   2     5346.40     5389.77    122.27 o 
   0   6   2    11889.35    12220.40    248.00 o 
   2   6   2    20963.18    22227.85    351.30 o 
   4   6   2    13719.39    13735.63    276.26 o 
   6   6   2     3510.85     3424.03     87.78 o 
   8   6   2     3853.85     3598.63     76.44 o 
  10   6   2     3500.81     3383.46     99.23 o 
  12   6   2      407.91      467.25     53.05 o 
  14   6   2     1910.45     1871.13     78.97 o 
  16   6   2     1029.48     1016.17     64.31 o 
 -17   7   2      103.39       85.11     73.61 o 
 -15   7   2       24.06       35.75     36.14 o 
 -13   7   2      893.11      985.29     47.55 o 
 -11   7   2        8.98       -0.91     20.00 o 
  -9   7   2     1477.78     1582.86     50.22 o 
  -7   7   2      204.02      173.82     38.69 o 
  -5   7   2      456.21      416.91     31.33 o 
  -3   7   2      294.53      267.12     25.60 o 
  -1   7   2     1148.50     1255.98     48.13 o 
   1   7   2       24.34       16.94     34.93 o 
   3   7   2      502.34      512.66     25.71 o 
   5   7   2       19.99       -2.24     11.82 o 
   7   7   2     1356.95     1515.07     54.94 o 
   9   7   2      494.70      478.40     43.70 o 
  11   7   2     1141.96     1171.60     58.63 o 
  13   7   2        5.11        2.11     40.55 o 
  15   7   2       82.58       29.13     38.31 o 
 -16   8   2     1125.86     1219.11     74.54 o 
 -14   8   2     2700.21     2823.22    211.54 o 
 -12   8   2      228.69      303.48     51.79 o 
 -10   8   2     4134.49     4352.02    123.70 o 
  -8   8   2      489.16      511.39     31.55 o 
  -6   8   2     4866.29     4760.33    122.64 o 
  -4   8   2     1464.10     1337.72     61.28 o 
  -2   8   2     6328.59     6409.79    149.34 o 
   0   8   2     8252.61     8636.14    190.46 o 
   2   8   2     2385.66     2572.46     77.04 o 
   4   8   2     2874.61     2828.80     83.33 o 
   6   8   2      192.23      243.72     28.76 o 
   8   8   2     2389.37     2443.66    121.43 o 
  10   8   2       79.37       38.26     68.62 o 
  12   8   2      837.05      904.20     58.20 o 
  14   8   2     1528.24     1626.00    117.48 o 
 -13   9   2      609.83      704.02     56.17 o 
 -11   9   2       65.10      159.14     74.86 o 
  -9   9   2      470.47      443.36     33.86 o 
  -7   9   2     2768.43     2732.92     89.73 o 
  -5   9   2       41.51       49.19     26.01 o 
  -3   9   2      173.49      197.08     29.55 o 
  -1   9   2     1413.02     1498.25     60.04 o 
   1   9   2     1069.41     1072.00     50.68 o 
   3   9   2      650.60      595.59     40.49 o 
   5   9   2     1644.68     1717.20     66.77 o 
   7   9   2      103.56       50.35     26.67 o 
   9   9   2       29.67       53.65     44.91 o 
  11   9   2        8.29       -6.79     31.72 o 
  13   9   2      250.98      222.75     96.71 o 
 -12  10   2     1918.72     2075.88     90.97 o 
 -10  10   2      893.61      929.17     66.19 o 
  -8  10   2     2073.36     2230.36    125.09 o 
  -6  10   2     1293.50     1032.94    218.08 o 
  -4  10   2     3158.84     3056.45     96.13 o 
  -2  10   2     3018.47     2831.68     91.24 o 
   0  10   2     1361.60     1271.65     71.87 o 
   2  10   2     1418.20     1282.93     59.54 o 
   4  10   2      799.61      695.45     46.94 o 
   6  10   2      229.53      239.76     35.38 o 
   8  10   2       50.73       29.94     51.15 o 
  10  10   2      678.11      631.17     55.29 o 
  12  10   2      716.33      719.23     58.97 o 
  -9  11   2      106.37      148.48     62.38 o 
  -7  11   2       11.42       54.89     51.15 o 
  -5  11   2      406.49      411.03    123.57 o 
  -3  11   2      766.61      796.23     51.65 o 
  -1  11   2       54.74       62.38     43.67 o 
   1  11   2      542.75      643.74     48.10 o 
   3  11   2     1513.28     1444.38    151.87 o 
   5  11   2      301.14      297.82     58.03 o 
   7  11   2      683.86      813.69    132.35 o 
   9  11   2      480.57      560.46     78.64 o 
  -6  12   2      749.04      676.76     81.16 o 
  -4  12   2      904.91      893.20     60.45 o 
  -2  12   2      944.61      675.69     74.94 o 
   0  12   2     1258.60     1073.23     91.21 o 
   2  12   2      918.45      841.99     58.68 o 
   4  12   2      562.70      620.74     52.61 o 
   6  12   2      738.50      767.98     99.26 o 
 -19   1   3     1585.14     1615.57     61.52 o 
 -17   1   3      321.06      338.45     33.61 o 
 -15   1   3      959.00      992.19     43.64 o 
 -13   1   3       85.19       92.90     17.60 o 
 -11   1   3     1320.95     1298.47     36.08 o 
  -9   1   3      529.56      562.68     21.67 o 
  -7   1   3     3859.54     3678.53     60.96 o 
  -5   1   3    10616.38    10800.88    148.27 o 
  -3   1   3     2348.17     2217.14     71.15 o 
  -1   1   3    71211.12    72070.72   4087.50 o 
   1   1   3    14672.43    14490.93    192.49 o 
   3   1   3      267.05      245.53      8.57 o 
   5   1   3     3877.24     3739.36     51.77 o 
   7   1   3     5702.93     5785.27     70.99 o 
   9   1   3     2467.27     2563.94     38.99 o 
  11   1   3      676.79      697.17     27.70 o 
  13   1   3    11033.19    11236.93    172.99 o 
  15   1   3      336.86      406.54     28.95 o 
  17   1   3      783.06      792.15     54.66 o 
 -20   2   3       16.24       -8.57     27.19 o 
 -18   2   3       76.45       68.43     24.37 o 
 -16   2   3      318.18      314.77     30.99 o 
 -14   2   3      614.50      575.69     32.61 o 
 -12   2   3        5.81        7.37     12.93 o 
 -10   2   3     1790.18     1889.30     61.55 o 
  -8   2   3      251.54      209.79     32.25 o 
  -6   2   3        0.83       -1.73      6.38 o 
  -4   2   3     2028.34     2014.37     44.83 o 
  -2   2   3        4.91       23.10      5.92 o 
   0   2   3      387.31      370.22     10.22 o 
   2   2   3        2.73        0.15      2.27 o 
   4   2   3      449.36      522.20     13.20 o 
   6   2   3     2118.08     2367.43     34.19 o 
   8   2   3        6.42        7.59      7.14 o 
  10   2   3      306.84      335.41     16.51 o 
  12   2   3      888.69      858.43     61.49 o 
  14   2   3       38.89      -21.62     20.40 o 
  16   2   3        6.16       -0.42     23.33 o 
  18   2   3       48.42       87.19     32.40 o 
 -19   3   3     1029.43     1152.17     78.14 o 
 -17   3   3     1700.43     1708.67     62.28 o 
 -15   3   3     1278.30     1351.57     73.47 o 
 -13   3   3     1224.33     1116.37     42.96 o 
 -11   3   3    12857.96    13064.16    270.37 o 
  -9   3   3     1339.77     1188.36     36.71 o 
  -7   3   3    13680.86    13787.71    223.87 o 
  -5   3   3    34436.69    34636.47    458.99 o 
  -3   3   3    21646.39    21367.20    285.73 o 
  -1   3   3    24823.64    24198.45    321.80 o 
   1   3   3    13410.05    13206.29    207.28 o 
   3   3   3    40687.39    41999.86    958.62 o 
   5   3   3     1979.15     1617.26     35.45 o 
   7   3   3    13111.53    13243.21    150.81 o 
   9   3   3    11302.01    10929.72    141.09 o 
  11   3   3     6278.42     6336.06    105.13 o 
  13   3   3     2861.08     2766.77     73.29 o 
  15   3   3     3161.90     3182.05     84.86 o 
  17   3   3     1081.24     1200.62     55.68 o 
 -18   4   3      124.24       83.66     29.97 o 
 -16   4   3        2.80       -4.15     22.60 o 
 -14   4   3       31.58       50.10     22.18 o 
 -12   4   3       37.57       13.71     16.48 o 
 -10   4   3       13.92       -1.10     14.57 o 
  -8   4   3       15.70       21.48     12.29 o 
  -6   4   3        3.20       -2.67      8.98 o 
  -4   4   3      609.79      655.48     51.86 o 
  -2   4   3      173.75      214.88     13.54 o 
   0   4   3     2175.09     2413.17     42.26 o 
   2   4   3      237.19      239.11     13.17 o 
   4   4   3     3795.89     4266.16     66.49 o 
   6   4   3        3.10        2.96      9.81 o 
   8   4   3      616.83      626.72     22.36 o 
  10   4   3     1603.75     1638.34     52.57 o 
  12   4   3        8.90        7.76     19.17 o 
  14   4   3      383.36      314.32     31.85 o 
  16   4   3       22.69       29.89     28.47 o 
 -19   5   3     1179.02     1178.35     71.79 o 
 -17   5   3     1206.70     1194.82     54.75 o 
 -15   5   3     1287.13     1288.34     64.49 o 
 -13   5   3     4970.63     4846.98    105.03 o 
 -11   5   3     5895.61     5880.43    116.17 o 
  -9   5   3     5988.38     5873.86    111.96 o 
  -7   5   3     3850.60     3723.01     75.80 o 
  -5   5   3     6697.61     6691.34    146.88 o 
  -3   5   3     3831.92     3715.07     88.57 o 
  -1   5   3      157.93      301.70     16.26 o 
   1   5   3     8519.09     8749.44    145.72 o 
   3   5   3     5282.97     5574.81     98.44 o 
   5   5   3     9785.27    10161.17    187.83 o 
   7   5   3     5381.22     5395.55    123.08 o 
   9   5   3     9705.23     9837.00    170.08 o 
  11   5   3     5394.83     5382.13    137.35 o 
  13   5   3     1883.25     1926.02     78.58 o 
  15   5   3     2392.99     2531.29     97.60 o 
  17   5   3     1222.96     1125.27     72.78 o 
 -18   6   3      438.33      437.71     52.38 o 
 -16   6   3      103.75       77.74     30.15 o 
 -14   6   3       50.83       58.08     26.30 o 
 -12   6   3       49.70       39.95     21.34 o 
 -10   6   3      377.85      408.33     27.86 o 
  -8   6   3      135.71      120.84     18.65 o 
  -6   6   3      175.84      181.58     23.37 o 
  -4   6   3     3181.84     3590.83     90.99 o 
  -2   6   3      134.55      186.30     37.44 o 
   0   6   3     1536.84     1586.41     41.22 o 
   2   6   3      988.35      988.35     31.17 o 
   4   6   3     1113.96     1132.57     46.89 o 
   6   6   3     1210.92     1176.75     45.90 o 
   8   6   3      202.03      198.06     33.03 o 
  10   6   3     1141.14     1161.00    120.59 o 
  12   6   3      193.22      189.22     34.11 o 
  14   6   3      127.48       81.65     34.99 o 
  16   6   3       95.00      135.75     41.35 o 
 -17   7   3      902.82     1090.01     71.87 o 
 -15   7   3     1455.49     1492.32     60.25 o 
 -13   7   3     2045.55     2204.55     75.11 o 
 -11   7   3     3361.99     3482.51     84.14 o 
  -9   7   3     1183.95     1258.78     44.93 o 
  -7   7   3     3470.13     3341.11     93.61 o 
  -5   7   3      225.83      245.25     29.95 o 
  -3   7   3      102.19      119.19     22.46 o 
  -1   7   3     1228.53     1265.47     47.00 o 
   1   7   3     5139.30     5282.48    100.59 o 
   3   7   3     4640.24     4635.36     90.37 o 
   5   7   3     1095.17     1121.74     48.33 o 
   7   7   3    15988.88    15567.45    317.38 o 
   9   7   3      743.95      672.26     51.83 o 
  11   7   3     1012.71     1049.05     58.70 o 
  13   7   3     2192.60     2070.63     84.39 o 
  15   7   3      927.42      933.75     64.87 o 
 -16   8   3      149.32      215.79     82.98 o 
 -14   8   3     1011.55     1017.27     63.67 o 
 -12   8   3       33.68       32.65     22.18 o 
 -10   8   3       70.18       21.53     22.99 o 
  -8   8   3     6612.73     6791.62    131.17 o 
  -6   8   3      149.07      162.72     28.19 o 
  -4   8   3      106.42      116.04     24.16 o 
  -2   8   3     1197.74     1188.15     49.41 o 
   0   8   3      553.54      589.95     29.56 o 
   2   8   3        8.34       12.90     19.35 o 
   4   8   3      600.63      532.12     36.45 o 
   6   8   3     2875.68     2665.89    115.27 o 
   8   8   3      916.92      765.97     43.82 o 
  10   8   3       21.01       17.16     30.20 o 
  12   8   3       78.56       44.92     34.41 o 
  14   8   3        4.22       32.33     37.48 o 
 -13   9   3     1717.11     1988.40     86.86 o 
 -11   9   3     2430.78     2621.42     75.67 o 
  -9   9   3     1671.31     1709.41     56.15 o 
  -7   9   3     3277.44     3614.47    112.80 o 
  -5   9   3     2320.01     2413.56     80.55 o 
  -3   9   3     3303.05     3301.40     96.12 o 
  -1   9   3     7220.18     7475.36    141.41 o 
   1   9   3     5886.71     5659.86    140.13 o 
   3   9   3     8047.88     8240.60    256.91 o 
   5   9   3     9310.46     9073.73    206.02 o 
   7   9   3     2426.95     2258.04    122.66 o 
   9   9   3     1630.57     1626.48    110.02 o 
  11   9   3      949.33      784.73     56.90 o 
  13   9   3      635.47      547.91     54.75 o 
 -12  10   3      150.38      -27.45     54.90 o 
 -10  10   3      444.85      423.15     64.91 o 
  -8  10   3       47.21       86.71     32.64 o 
  -6  10   3      174.78      103.09     34.94 o 
  -4  10   3      323.02      312.16     36.94 o 
  -2  10   3      153.27      171.89     30.84 o 
   0  10   3       10.01      -24.69     25.04 o 
   2  10   3      274.69      249.23     33.50 o 
   4  10   3      165.44      155.08     30.86 o 
   6  10   3       10.60      -18.62     27.85 o 
   8  10   3      164.50      114.80     51.16 o 
  10  10   3      150.01      100.71     39.59 o 
  -9  11   3     1191.33     1406.73    109.94 o 
  -7  11   3     1679.35     1981.73     69.19 o 
  -5  11   3     2458.16     2551.36     92.03 o 
  -3  11   3     2003.86     2462.05    121.95 o 
  -1  11   3     4764.27     4900.71    135.79 o 
   1  11   3     4036.28     4388.57    125.83 o 
   3  11   3     4842.28     4733.78    131.93 o 
   5  11   3     3567.05     3596.47    112.39 o 
   7  11   3     2239.06     2215.10    113.83 o 
   9  11   3     1644.82     1599.89    121.24 o 
  -6  12   3      188.99      226.48     42.35 o 
  -4  12   3      226.89      128.14     39.26 o 
  -2  12   3       76.29       99.81     51.15 o 
   0  12   3      338.67      349.31     45.39 o 
   2  12   3      202.15      229.85     47.42 o 
   4  12   3      486.09      527.92     62.41 o 
   6  12   3      122.25      106.52     37.66 o 
 -20   0   4     4813.41     4320.65    134.14 o 
 -18   0   4       84.44      147.56     34.41 o 
 -16   0   4    19394.19    18160.69    379.69 o 
 -14   0   4     8074.38     7469.94    205.35 o 
 -12   0   4     2872.49     2671.46     80.17 o 
 -10   0   4     1782.80     1527.90     52.64 o 
  -8   0   4     2598.74     2408.23     51.44 o 
  -6   0   4     1949.80     1864.41     37.75 o 
  -4   0   4   213435.94   194463.72  14285.50 o 
  -2   0   4   158472.56   149934.98  12386.59 o 
   0   0   4     6252.62     6652.99    130.39 o 
   2   0   4      458.51      466.26     41.25 o 
   4   0   4     7472.44     7330.10    146.74 o 
   6   0   4    12291.37    12968.44    206.95 o 
   8   0   4     1198.21     1244.08     34.45 o 
  10   0   4      415.85      450.27     34.53 o 
  12   0   4    12701.44    12801.19    270.37 o 
  14   0   4     1497.01     1367.34     62.21 o 
  16   0   4     2181.35     2248.08    125.10 o 
  18   0   4     2831.53     2971.49    155.21 o 
 -19   1   4      332.93      326.74     31.45 o 
 -17   1   4      231.14      251.12     26.14 o 
 -15   1   4       61.53       28.18     17.99 o 
 -13   1   4        3.25        0.50     14.27 o 
 -11   1   4       18.98       15.16     12.10 o 
  -9   1   4        7.57        7.02      7.19 o 
  -7   1   4       23.64       33.97      5.48 o 
  -5   1   4     9074.19     8786.39    248.46 o 
  -3   1   4    27245.67    27826.13    367.63 o 
  -1   1   4    13508.42    13796.83    185.32 o 
   1   1   4        5.57       22.28      7.56 o 
   3   1   4       75.11       85.19      5.90 o 
   5   1   4     1213.16     1285.63     22.85 o 
   7   1   4      348.70      345.80     13.94 o 
   9   1   4      852.53      772.70     20.24 o 
  11   1   4     5513.14     5214.88     90.28 o 
  13   1   4     2104.09     2080.84     70.72 o 
  15   1   4      105.66       77.09     25.88 o 
  17   1   4       50.38       53.60     38.31 o 
 -20   2   4     1389.40     1255.00     60.11 o 
 -18   2   4     3554.50     3324.56     90.30 o 
 -16   2   4     4554.15     4238.89     99.22 o 
 -14   2   4     7020.87     6695.47    132.87 o 
 -12   2   4    12943.41    12522.87    216.04 o 
 -10   2   4     7536.42     7442.23    113.04 o 
  -8   2   4     8140.40     7893.71    177.66 o 
  -6   2   4     7067.98     6818.07     87.70 o 
  -4   2   4    30343.85    30062.66    354.68 o 
  -2   2   4    13423.61    13850.59    187.56 o 
   0   2   4    40873.23    41421.54    981.53 o 
   2   2   4    20992.99    21037.49    324.64 o 
   4   2   4    34385.99    34485.29    406.87 o 
   6   2   4     4055.48     3606.21     48.18 o 
   8   2   4     8069.76     7861.82    169.88 o 
  10   2   4     2676.32     2640.17     47.10 o 
  12   2   4     8036.54     7635.71    144.87 o 
  14   2   4     1491.21     1577.16     67.00 o 
  16   2   4     2198.06     2090.74     70.46 o 
  18   2   4     2805.16     2960.74    103.68 o 
 -19   3   4       17.32        0.42     28.09 o 
 -17   3   4        3.19        4.78     23.19 o 
 -15   3   4       10.67       22.06     21.79 o 
 -13   3   4      225.56      238.15     32.60 o 
 -11   3   4     3478.22     3426.42    149.86 o 
  -9   3   4     1549.91     1581.85     41.55 o 
  -7   3   4      555.19      578.72     20.02 o 
  -5   3   4       61.67       52.53      7.12 o 
  -3   3   4      630.30      640.72     22.94 o 
  -1   3   4      451.91      436.28     13.82 o 
   1   3   4       82.03       88.57      5.96 o 
   3   3   4     2540.91     2598.24     51.95 o 
   5   3   4     1331.62     1522.53     30.22 o 
   7   3   4      296.02      388.48     14.06 o 
   9   3   4       94.91      143.68     13.03 o 
  11   3   4        4.08        2.51     13.73 o 
  13   3   4       36.26       21.28     21.99 o 
  15   3   4      101.89      111.16     28.47 o 
  17   3   4        5.65      -15.06     27.83 o 
 -18   4   4     1504.28     1495.78     60.96 o 
 -16   4   4     1666.68     1731.31     60.57 o 
 -14   4   4     3813.86     3640.17     87.24 o 
 -12   4   4     6937.44     6955.66    134.06 o 
 -10   4   4     8779.71     9362.66    140.99 o 
  -8   4   4    16884.22    17285.87    240.67 o 
  -6   4   4    26396.93    27380.12    368.27 o 
  -4   4   4    39483.64    41471.57    548.31 o 
  -2   4   4    33777.12    33601.41    446.51 o 
   0   4   4    29405.33    29927.16    398.45 o 
   2   4   4    36952.18    37027.26    490.43 o 
   4   4   4     4182.81     3916.38     62.40 o 
   6   4   4     9340.99     9669.27    138.73 o 
   8   4   4     4614.97     4267.11     65.05 o 
  10   4   4     3548.46     3495.46     79.63 o 
  12   4   4     2791.21     2742.42     72.79 o 
  14   4   4     1815.79     1932.17     78.68 o 
  16   4   4     2677.14     2770.51    102.22 o 
 -19   5   4      375.54      354.42     40.73 o 
 -17   5   4        4.81       16.06     27.57 o 
 -15   5   4      118.37      158.13     27.78 o 
 -13   5   4      392.00      402.08     31.43 o 
 -11   5   4      103.27       86.10     15.95 o 
  -9   5   4      297.12      300.15     19.13 o 
  -7   5   4       37.03       61.17     12.98 o 
  -5   5   4      580.82      628.74     26.16 o 
  -3   5   4       88.24       82.77     13.12 o 
  -1   5   4       12.58       30.90      9.88 o 
   1   5   4     1333.31     1467.88     35.64 o 
   3   5   4      456.50      498.63     25.69 o 
   5   5   4       49.57       26.34     15.59 o 
   7   5   4      724.58      655.65     34.81 o 
   9   5   4      425.68      397.43     24.60 o 
  11   5   4      513.86      440.47     38.92 o 
  13   5   4       32.35       94.16     33.38 o 
  15   5   4      148.08      107.90     37.30 o 
 -18   6   4      681.37      684.67     48.08 o 
 -16   6   4      447.81      459.12     39.52 o 
 -14   6   4      657.69      776.21     41.61 o 
 -12   6   4     1908.55     1965.62     49.93 o 
 -10   6   4     2672.44     2669.85     67.46 o 
  -8   6   4     3346.82     3524.91     76.53 o 
  -6   6   4     7350.38     7825.22    119.55 o 
  -4   6   4     3974.94     4024.24     81.05 o 
  -2   6   4     1835.39     1612.94     42.29 o 
   0   6   4     1197.61      997.14     31.41 o 
   2   6   4      564.60      555.47     23.41 o 
   4   6   4      376.96      370.59     26.98 o 
   6   6   4     1593.70     1451.63     53.18 o 
   8   6   4     1243.74     1178.06     86.88 o 
  10   6   4     2651.48     2496.80     84.48 o 
  12   6   4      937.39      978.26     58.27 o 
  14   6   4     1966.78     1953.42     84.42 o 
  16   6   4      710.31      757.36     63.78 o 
 -17   7   4       79.51       -5.61     39.58 o 
 -15   7   4       74.60       52.47     42.66 o 
 -13   7   4      379.54      408.23     34.39 o 
 -11   7   4       51.77       54.71     22.12 o 
  -9   7   4     2217.45     2193.60     59.70 o 
  -7   7   4       38.31       47.14     16.54 o 
  -5   7   4      692.86      705.62     32.19 o 
  -3   7   4      706.23      713.69     30.99 o 
  -1   7   4     1236.45     1262.05     38.91 o 
   1   7   4      235.68      195.41     26.02 o 
   3   7   4       76.55       81.67     46.79 o 
   5   7   4     3107.17     3012.34     84.62 o 
   7   7   4      248.91      230.00     53.66 o 
   9   7   4      492.92      544.60     54.31 o 
  11   7   4      342.23      308.22     47.43 o 
  13   7   4       79.85      107.46     36.54 o 
  15   7   4        6.95      -30.67     37.02 o 
 -16   8   4      563.66      778.97     97.37 o 
 -14   8   4     1476.54     1651.88     63.05 o 
 -12   8   4      761.04      818.39     37.32 o 
 -10   8   4     1096.40     1218.35     54.51 o 
  -8   8   4     6838.43     6827.91    131.10 o 
  -6   8   4     1058.10     1094.43     51.64 o 
  -4   8   4      571.28      677.42     40.17 o 
  -2   8   4      412.37      435.04     26.30 o 
   0   8   4      941.86      928.92     46.97 o 
   2   8   4      469.92      520.01     37.33 o 
   4   8   4     1421.36     1289.48     55.72 o 
   6   8   4     3659.71     3673.38    101.43 o 
   8   8   4     1968.01     1966.99     71.50 o 
  10   8   4     1902.89     1751.14    110.06 o 
  12   8   4     1989.75     2036.45    105.05 o 
  14   8   4      814.22      847.86     63.02 o 
 -13   9   4       91.03      117.50     30.59 o 
 -11   9   4        7.70       -8.01     24.42 o 
  -9   9   4      921.99     1069.76    105.55 o 
  -7   9   4      491.65      539.00     84.27 o 
  -5   9   4       80.87      107.86     23.24 o 
  -3   9   4      532.29      574.25     32.19 o 
  -1   9   4      996.79      962.64     50.27 o 
   1   9   4     1077.43      995.44     51.16 o 
   3   9   4       97.78       72.37     26.47 o 
   5   9   4     1451.40     1488.73     62.46 o 
   7   9   4      172.89      162.72     33.07 o 
   9   9   4       53.84       21.21     44.91 o 
  11   9   4      133.25      159.43     57.40 o 
 -12  10   4     1572.21     1691.06     79.54 o 
 -10  10   4     2547.61     2598.32     77.27 o 
  -8  10   4     2537.11     2472.73    121.73 o 
  -6  10   4     2392.30     2410.26     71.25 o 
  -4  10   4     1678.23     1557.72     55.05 o 
  -2  10   4     2626.21     2348.09     84.52 o 
   0  10   4      176.58      193.38     33.96 o 
   2  10   4     2378.24     2319.01     81.06 o 
   4  10   4     3009.86     3091.37     97.72 o 
   6  10   4     2853.67     2842.62     94.96 o 
   8  10   4     2345.18     2262.07    128.87 o 
  10  10   4     2594.41     2616.25    144.53 o 
  -9  11   4      248.68      311.91     35.83 o 
  -7  11   4       40.04       25.95     36.82 o 
  -5  11   4     1291.83     1109.48     63.62 o 
  -3  11   4      437.99      550.42     48.93 o 
  -1  11   4       39.67       53.65     34.41 o 
   1  11   4     1035.91     1011.62     57.98 o 
   3  11   4      580.02      598.75    117.35 o 
   5  11   4      171.16      195.34     37.82 o 
   7  11   4      174.81      109.36     78.61 o 
  -6  12   4      812.12      791.90     83.66 o 
  -4  12   4      461.58      410.58     47.56 o 
  -2  12   4      415.13      352.54     51.17 o 
   0  12   4      742.33      713.32     56.02 o 
   2  12   4      394.25      474.09     49.33 o 
   4  12   4      592.54      552.70     65.54 o 
 -19   1   5      525.07      418.90     42.50 o 
 -17   1   5     1816.37     2035.63     56.56 o 
 -15   1   5     1197.80     1254.33     49.89 o 
 -13   1   5     1795.07     1789.00     46.27 o 
 -11   1   5     5796.20     5753.44    112.04 o 
  -9   1   5    17886.09    18074.27    244.20 o 
  -7   1   5    11012.07    11238.05    199.94 o 
  -5   1   5     2562.68     3088.01     43.88 o 
  -3   1   5    35745.29    34803.82    458.93 o 
  -1   1   5     1187.84     1340.57     24.64 o 
   1   1   5      211.26      241.31     10.01 o 
   3   1   5    11736.26    11419.93    140.17 o 
   5   1   5     4007.38     3848.60     50.11 o 
   7   1   5     4772.34     4894.88     69.57 o 
   9   1   5      519.11      518.49     17.71 o 
  11   1   5     3867.38     3842.83     63.45 o 
  13   1   5      295.29      235.11     65.19 o 
  15   1   5     1134.47     1069.02    123.69 o 
  17   1   5     1797.58     1957.03    168.15 o 
 -20   2   5        1.60       20.98     28.06 o 
 -18   2   5        0.27      -32.65     25.42 o 
 -16   2   5      216.68      211.22     28.31 o 
 -14   2   5      184.59      135.57     24.81 o 
 -12   2   5      113.42      148.91     20.71 o 
 -10   2   5     3391.02     3476.12     61.45 o 
  -8   2   5      793.31      792.86     28.42 o 
  -6   2   5        6.83        7.93      4.95 o 
  -4   2   5       66.55       76.78      7.05 o 
  -2   2   5       52.43       87.98      7.74 o 
   0   2   5     2884.55     2953.38     40.16 o 
   2   2   5     3195.53     3414.71     54.02 o 
   4   2   5     2549.81     2923.36     47.56 o 
   6   2   5     8140.85     8284.42    211.50 o 
   8   2   5      802.84      804.11     21.16 o 
  10   2   5      282.03      268.67     19.07 o 
  12   2   5     1557.91     1453.35     50.75 o 
  14   2   5       39.23       57.77     29.32 o 
  16   2   5       48.78       34.65     27.02 o 
 -19   3   5      724.54      828.96     47.72 o 
 -17   3   5     1315.99     1424.36     89.35 o 
 -15   3   5     1152.09     1189.67     48.83 o 
 -13   3   5     3873.36     3730.62     85.56 o 
 -11   3   5    11240.43    11383.19    197.52 o 
  -9   3   5     3076.54     2807.22     52.55 o 
  -7   3   5    12283.06    12305.18    153.73 o 
  -5   3   5    18092.59    18193.39    220.37 o 
  -3   3   5    10632.96    11033.36    136.29 o 
  -1   3   5    22927.43    22727.67    304.55 o 
   1   3   5    28749.23    28665.19    441.34 o 
   3   3   5    38412.82    39678.46    605.96 o 
   5   3   5    14010.26    13169.50    162.93 o 
   7   3   5    11253.18    11525.09    165.32 o 
   9   3   5     7279.58     7243.62    100.49 o 
  11   3   5     2627.16     2535.47     64.04 o 
  13   3   5      768.22      885.13     43.74 o 
  15   3   5      947.13      939.76     48.30 o 
  17   3   5     1161.21     1186.94     57.90 o 
 -18   4   5       83.01       67.21     28.69 o 
 -16   4   5       37.79       33.61     24.11 o 
 -14   4   5      134.13      118.82     24.41 o 
 -12   4   5      378.79      387.23     27.46 o 
 -10   4   5      301.88      288.40     18.29 o 
  -8   4   5       34.87       43.74     11.21 o 
  -6   4   5     1380.40     1361.10     31.10 o 
  -4   4   5      176.73      176.83      9.85 o 
  -2   4   5        4.97        6.32      7.07 o 
   0   4   5       97.00       99.86      9.23 o 
   2   4   5       30.00       47.65     10.76 o 
   4   4   5       53.77       76.28     13.02 o 
   6   4   5      215.48      259.41     35.93 o 
   8   4   5       98.85       83.18     12.42 o 
  10   4   5      270.62      237.85     20.05 o 
  12   4   5      182.80      132.98     26.53 o 
  14   4   5      563.52      461.99     37.72 o 
  16   4   5        1.84      -25.00     28.49 o 
 -19   5   5     1560.05     1600.25    125.61 o 
 -17   5   5     1030.16      979.55     49.18 o 
 -15   5   5     1448.70     1571.55     57.34 o 
 -13   5   5     1975.33     1947.32     60.41 o 
 -11   5   5     1736.27     1728.37     43.99 o 
  -9   5   5     1377.46     1442.37     37.12 o 
  -7   5   5     1328.73     1196.61     30.81 o 
  -5   5   5     7019.22     7198.15    107.99 o 
  -3   5   5     9579.31     9885.15    166.21 o 
  -1   5   5     7252.69     7067.96    105.93 o 
   1   5   5    14417.96    14527.62    202.22 o 
   3   5   5    13943.62    13965.35    228.38 o 
   5   5   5     8180.79     8301.59    144.88 o 
   7   5   5     5046.43     4893.93     94.94 o 
   9   5   5     4723.78     4501.01     92.69 o 
  11   5   5     3045.81     2933.61    134.69 o 
  13   5   5      573.62      654.60     78.65 o 
  15   5   5     1432.25     1434.73     76.86 o 
 -18   6   5      305.00      353.60     45.20 o 
 -16   6   5       65.53       26.91     27.50 o 
 -14   6   5       88.39       69.07     24.95 o 
 -12   6   5      966.74      986.32     40.57 o 
 -10   6   5      553.77      549.85     25.45 o 
  -8   6   5      200.23      226.69     17.98 o 
  -6   6   5      134.41      157.53     17.02 o 
  -4   6   5     3044.34     3230.84     69.49 o 
  -2   6   5       85.75      120.22     15.53 o 
   0   6   5       36.45       29.18     12.83 o 
   2   6   5      338.03      277.14     24.87 o 
   4   6   5       65.67       45.58     27.45 o 
   6   6   5        7.24       -6.99     17.38 o 
   8   6   5       17.35        9.14     16.76 o 
  10   6   5      536.11      500.47     40.49 o 
  12   6   5       48.27        8.09     27.86 o 
  14   6   5       73.62       39.46     35.72 o 
 -17   7   5      838.84      994.29     68.39 o 
 -15   7   5     1326.92     1307.25     76.85 o 
 -13   7   5      425.14      436.20     34.80 o 
 -11   7   5      356.87      375.32     25.64 o 
  -9   7   5     2228.75     2316.08     52.77 o 
  -7   7   5     1783.65     1862.03     44.05 o 
  -5   7   5     4090.04     4087.19     86.20 o 
  -3   7   5     4439.54     4412.13     89.87 o 
  -1   7   5     6069.21     6173.27    114.54 o 
   1   7   5     4504.06     4536.99    159.07 o 
   3   7   5      524.15      576.90     46.82 o 
   5   7   5     1249.09     1188.69     50.54 o 
   7   7   5     2465.49     2447.16     77.63 o 
   9   7   5     1564.04     1483.75     65.40 o 
  11   7   5      810.12      852.16     53.67 o 
  13   7   5     2578.49     2294.95     91.51 o 
 -16   8   5        6.73       -6.39     36.60 o 
 -14   8   5      995.57     1078.19     79.32 o 
 -12   8   5     1651.65     1549.54     57.39 o 
 -10   8   5     1126.56     1116.45     47.57 o 
  -8   8   5      264.39      314.11     28.05 o 
  -6   8   5       42.36       39.88     27.07 o 
  -4   8   5       30.09       14.97     17.29 o 
  -2   8   5      666.24      595.94     46.86 o 
   0   8   5     1719.56     1827.91     65.79 o 
   2   8   5      290.91      272.17     30.85 o 
   4   8   5     2000.83     1890.59     67.17 o 
   6   8   5      628.93      607.38     41.38 o 
   8   8   5      141.89      147.63     28.76 o 
  10   8   5      154.32      147.23     55.53 o 
  12   8   5      441.61      461.48     47.56 o 
 -13   9   5      274.16      388.63     38.11 o 
 -11   9   5     2478.43     2570.99     82.49 o 
  -9   9   5     3000.07     3219.33     83.99 o 
  -7   9   5     4522.30     4626.76    103.09 o 
  -5   9   5     7702.46     7821.02    149.48 o 
  -3   9   5    10821.08    11001.38    242.31 o 
  -1   9   5     7869.09     8024.13    186.88 o 
   1   9   5      738.47      732.65     45.32 o 
   3   9   5     5756.50     5691.56    144.18 o 
   5   9   5      693.60      771.63     47.97 o 
   7   9   5      369.16      424.66     40.56 o 
   9   9   5     2017.13     1979.83    123.82 o 
  11   9   5     2110.35     2380.03     93.93 o 
 -12  10   5      152.60      112.45     32.80 o 
 -10  10   5       38.82      101.88     29.48 o 
  -8  10   5        7.43       46.51     26.55 o 
  -6  10   5      182.39      168.35     29.47 o 
  -4  10   5      135.88      148.60     56.15 o 
  -2  10   5       12.13       45.83     30.42 o 
   0  10   5      465.29      379.14     38.33 o 
   2  10   5      134.13      141.73     33.89 o 
   4  10   5      253.74      229.17     34.48 o 
   6  10   5      491.53      508.87     46.16 o 
   8  10   5      125.41      143.49     54.90 o 
  10  10   5      369.13      305.84     46.75 o 
  -9  11   5     1527.92     1657.91     66.16 o 
  -7  11   5     4123.85     4452.47    133.65 o 
  -5  11   5     3013.14     3082.84    104.90 o 
  -3  11   5     4838.48     4571.97    131.21 o 
  -1  11   5     2903.84     3004.75    101.14 o 
   1  11   5     2647.07     2738.98     96.36 o 
   3  11   5     1002.15      969.29     58.49 o 
   5  11   5     1104.69     1188.74     84.32 o 
   7  11   5      717.12      888.06     73.67 o 
  -6  12   5      543.50      470.47    101.11 o 
  -4  12   5       73.13       94.43     48.66 o 
  -2  12   5      118.18       97.82     37.43 o 
   0  12   5      233.77      174.40     39.08 o 
   2  12   5       89.80      123.36     40.32 o 
   4  12   5      290.09      268.20     40.46 o 
 -20   0   6       86.12       19.93     32.32 o 
 -18   0   6     3304.77     3145.52    130.30 o 
 -16   0   6     2126.56     1941.39     78.12 o 
 -14   0   6     1216.69     1266.45     58.65 o 
 -12   0   6      454.14      391.71     32.14 o 
 -10   0   6     7256.88     7230.83    124.86 o 
  -8   0   6    16411.48    15507.98    301.78 o 
  -6   0   6    10618.48     9836.55    196.73 o 
  -4   0   6    15875.33    14944.38    288.24 o 
  -2   0   6    28616.45    28559.04   1098.58 o 
   0   0   6    13086.83    13013.59    378.26 o 
   2   0   6     8080.59     7873.19    157.05 o 
   4   0   6    14970.91    15149.84    292.29 o 
   6   0   6    16753.03    16796.52    326.12 o 
   8   0   6    13192.81    13248.62    217.14 o 
  10   0   6     3468.23     3332.88     72.27 o 
  12   0   6     4993.71     5088.19    189.75 o 
  14   0   6     2836.01     2769.93    136.49 o 
  16   0   6      697.36      742.91     84.90 o 
 -19   1   6      173.29      115.43     30.96 o 
 -17   1   6       10.73       -8.15     33.07 o 
 -15   1   6       11.65       -0.04     20.49 o 
 -13   1   6       33.10       43.34     18.80 o 
 -11   1   6     1243.82     1256.89     55.08 o 
  -9   1   6       98.74      120.56      9.63 o 
  -7   1   6     1219.07     1323.90     35.12 o 
  -5   1   6     2238.94     2331.37     41.13 o 
  -3   1   6      691.17      690.21     18.42 o 
  -1   1   6     6244.15     6138.69     89.06 o 
   1   1   6     2347.43     2362.04     38.64 o 
   3   1   6      855.46      919.89     19.08 o 
   5   1   6     4209.84     4428.08     57.02 o 
   7   1   6     1049.55     1085.09     23.22 o 
   9   1   6      556.03      581.47     21.20 o 
  11   1   6       89.58      111.01     20.88 o 
  13   1   6     1413.95     1408.15     67.61 o 
  15   1   6       45.16      113.39     37.90 o 
  17   1   6       14.92       43.72     39.96 o 
 -20   2   6     1447.47     1381.95     61.35 o 
 -18   2   6     2498.05     2075.46    172.45 o 
 -16   2   6     1398.52     1318.02     52.08 o 
 -14   2   6      639.97      601.52     42.88 o 
 -12   2   6    10127.78     9725.81    333.10 o 
 -10   2   6     2574.34     2332.67     57.35 o 
  -8   2   6     8625.45     8285.77    108.74 o 
  -6   2   6    17042.31    16502.60    201.24 o 
  -4   2   6    22788.03    22720.78    305.68 o 
  -2   2   6     4621.23     4410.25     67.44 o 
   0   2   6     3403.90     3304.31     45.33 o 
   2   2   6    19384.23    19777.81    266.09 o 
   4   2   6     5482.96     5165.89     69.67 o 
   6   2   6    11879.58    12428.62    142.80 o 
   8   2   6    10564.15    10580.64    154.07 o 
  10   2   6     7329.81     7233.08    102.01 o 
  12   2   6     4061.57     4005.48     92.22 o 
  14   2   6     1669.12     1797.73     62.31 o 
  16   2   6     1402.90     1351.10     94.35 o 
 -19   3   6       15.17        1.91     46.30 o 
 -17   3   6        9.10       -4.51     24.84 o 
 -15   3   6        1.01      -23.51     19.95 o 
 -13   3   6       60.86       77.91     21.21 o 
 -11   3   6        1.58       -2.10      8.11 o 
  -9   3   6       14.10       11.96      8.34 o 
  -7   3   6        1.84        2.44      5.56 o 
  -5   3   6       38.67       40.81      7.32 o 
  -3   3   6      615.08      580.91     22.55 o 
  -1   3   6      343.85      342.07     13.18 o 
   1   3   6      146.30      146.67     14.85 o 
   3   3   6     2277.81     2334.57     42.73 o 
   5   3   6       92.50       69.30     10.89 o 
   7   3   6       55.98       24.34     13.41 o 
   9   3   6      398.61      429.24     19.32 o 
  11   3   6       69.96       98.31     18.61 o 
  13   3   6       72.98      100.60     26.63 o 
  15   3   6        9.36       -0.70     26.63 o 
 -18   4   6     1291.48     1244.83    119.33 o 
 -16   4   6     1686.18     1553.31     57.36 o 
 -14   4   6     4181.79     4145.47     95.30 o 
 -12   4   6     5484.71     5313.45    108.83 o 
 -10   4   6     5231.70     5112.53    101.45 o 
  -8   4   6     8391.16     8221.81    144.63 o 
  -6   4   6     4401.73     4356.26     62.75 o 
  -4   4   6    10930.14    10874.62    173.19 o 
  -2   4   6      147.52      123.06     10.74 o 
   0   4   6     3711.43     3603.41     58.52 o 
   2   4   6     7318.96     6981.14    122.69 o 
   4   4   6     1563.28     1272.87     37.22 o 
   6   4   6     7009.63     7054.31    108.27 o 
   8   4   6     6421.27     6496.92     93.07 o 
  10   4   6     7218.31     6925.03    113.71 o 
  12   4   6     1411.08     1528.93     44.83 o 
  14   4   6     3123.90     2908.74     82.63 o 
  16   4   6     2249.86     2307.49     78.71 o 
 -19   5   6      839.15      907.69     53.37 o 
 -17   5   6        1.59      -19.01     26.26 o 
 -15   5   6      544.26      511.38     36.53 o 
 -13   5   6      653.03      700.82     37.61 o 
 -11   5   6      311.25      305.48     21.45 o 
  -9   5   6      703.63      778.36     28.32 o 
  -7   5   6       12.12        5.55     10.39 o 
  -5   5   6     5931.46     6365.58     86.89 o 
  -3   5   6     1973.77     2344.83     45.60 o 
  -1   5   6      598.13      662.09     22.05 o 
   1   5   6      188.60      217.34     18.11 o 
   3   5   6      207.14      236.49     18.85 o 
   5   5   6      313.37      309.22     22.48 o 
   7   5   6       15.14        9.20     15.21 o 
   9   5   6       38.50       28.23     15.27 o 
  11   5   6      383.78      434.44     40.86 o 
  13   5   6        5.10      -10.18     49.90 o 
  15   5   6       38.74       32.44     38.82 o 
 -18   6   6     1619.92     1651.13     85.12 o 
 -16   6   6     1380.77     1352.79    102.47 o 
 -14   6   6     2853.91     2926.88    120.85 o 
 -12   6   6     4204.72     4384.15    115.62 o 
 -10   6   6     3826.75     3835.18     86.16 o 
  -8   6   6      639.20      589.25     32.62 o 
  -6   6   6     6913.09     6928.95    128.24 o 
  -4   6   6      538.49      465.19     24.58 o 
  -2   6   6     2477.78     2338.15     54.47 o 
   0   6   6     3161.29     2954.96     67.88 o 
   2   6   6     4729.56     4605.74     92.11 o 
   4   6   6     1562.35     1501.31     45.32 o 
   6   6   6     2877.35     2955.28     83.84 o 
   8   6   6     3093.86     2976.93     83.10 o 
  10   6   6     1091.27     1137.77     59.19 o 
  12   6   6     2356.59     2300.60     86.66 o 
  14   6   6     1943.33     1882.11     86.64 o 
 -17   7   6       23.26       -4.05     39.67 o 
 -15   7   6      215.38      246.61     42.33 o 
 -13   7   6       22.97       13.22     41.79 o 
 -11   7   6      486.51      455.63     32.69 o 
  -9   7   6      489.90      472.84     30.78 o 
  -7   7   6       27.99       28.90     18.21 o 
  -5   7   6      664.15      681.21     32.08 o 
  -3   7   6     1307.89     1341.01     42.13 o 
  -1   7   6      251.68      228.96     27.87 o 
   1   7   6      529.50      521.54     35.28 o 
   3   7   6      128.93      121.51     23.68 o 
   5   7   6     2911.46     2811.90     83.68 o 
   7   7   6      387.90      349.20     32.99 o 
   9   7   6     1079.06      932.61     84.96 o 
  11   7   6       43.03       22.57     33.07 o 
  13   7   6       60.56      108.33     39.19 o 
 -16   8   6     2181.76     2326.87    102.07 o 
 -14   8   6      250.05      276.07     46.27 o 
 -12   8   6     2284.56     2563.28     74.74 o 
 -10   8   6       61.78       84.72     32.03 o 
  -8   8   6     1518.95     1625.09     99.38 o 
  -6   8   6      250.87      276.86     27.25 o 
  -4   8   6     1405.07     1451.42     47.99 o 
  -2   8   6     4822.48     4809.83    124.69 o 
   0   8   6     6414.67     5963.93    145.03 o 
   2   8   6     6088.13     5635.83    168.72 o 
   4   8   6     2496.85     2458.04     79.15 o 
   6   8   6     3684.78     3179.15     95.16 o 
   8   8   6     1366.08     1388.41     62.28 o 
  10   8   6      362.27      389.60     45.49 o 
  12   8   6     1084.88     1022.05     64.88 o 
 -13   9   6       48.06       13.37     27.97 o 
 -11   9   6       76.37       66.98     31.56 o 
  -9   9   6      616.84      722.78     47.05 o 
  -7   9   6      386.26      416.95     33.86 o 
  -5   9   6       54.80       45.92     44.29 o 
  -3   9   6      291.55      324.67     36.43 o 
  -1   9   6     2859.51     2842.68     90.64 o 
   1   9   6       74.05       69.21     28.95 o 
   3   9   6     1555.32     1604.36     73.14 o 
   5   9   6      580.77      581.73     43.53 o 
   7   9   6      914.66      797.36     73.69 o 
   9   9   6      183.73      203.39     56.15 o 
  11   9   6      481.73      417.07     49.05 o 
 -12  10   6      243.62      253.29     36.46 o 
 -10  10   6      510.28      526.93     40.30 o 
  -8  10   6       57.56       77.46     27.09 o 
  -6  10   6      232.82      209.18     38.32 o 
  -4  10   6     2255.00     2009.60     79.98 o 
  -2  10   6     2415.34     2450.69     88.29 o 
   0  10   6     2066.19     1993.77     78.67 o 
   2  10   6     6138.94     5693.98    148.89 o 
   4  10   6     2836.64     2667.35    214.73 o 
   6  10   6      980.71      882.99     54.42 o 
   8  10   6      698.14      641.77     81.16 o 
  -9  11   6      239.71      277.21     46.67 o 
  -7  11   6      340.34      446.41     58.66 o 
  -5  11   6      650.71      623.09     52.52 o 
  -3  11   6      165.57      136.86     41.80 o 
  -1  11   6       42.45       22.46     32.64 o 
   1  11   6      381.60      371.80     47.43 o 
   3  11   6       65.05       73.11     33.85 o 
   5  11   6       79.99       46.63     35.33 o 
  -6  12   6      579.50      652.36     55.92 o 
  -4  12   6      365.55      355.01    116.07 o 
  -2  12   6      792.97      858.46     60.85 o 
   0  12   6     1036.91     1034.02    106.79 o 
   2  12   6      508.08      485.12     48.70 o 
 -19   1   7     1031.38     1066.93     53.76 o 
 -17   1   7     2905.66     2741.22     81.82 o 
 -15   1   7     3884.50     3882.08     92.12 o 
 -13   1   7     3547.52     3572.47     83.50 o 
 -11   1   7     2440.17     2424.00     61.37 o 
  -9   1   7     8095.03     8322.86    144.05 o 
  -7   1   7    12656.52    12872.36    180.37 o 
  -5   1   7     3379.88     2994.11     51.18 o 
  -3   1   7    28484.52    27952.32    373.15 o 
  -1   1   7    14936.44    13876.69    190.64 o 
   1   1   7     4403.88     3819.06     69.44 o 
   3   1   7     2889.63     2539.06     39.20 o 
   5   1   7     4343.33     4081.29     54.37 o 
   7   1   7     5652.79     5600.61     80.36 o 
   9   1   7      477.60      476.35     20.24 o 
  11   1   7    10154.98    10337.48    157.96 o 
  13   1   7     2375.06     2430.83     89.37 o 
  15   1   7     1376.55     1414.76     75.09 o 
 -20   2   7       15.06        3.50     29.73 o 
 -18   2   7       32.89       54.18     27.77 o 
 -16   2   7        6.39       71.28     24.84 o 
 -14   2   7        4.96        9.95     19.65 o 
 -12   2   7       42.55       43.89     17.76 o 
 -10   2   7       16.97        8.96     13.08 o 
  -8   2   7       27.24       24.80      6.88 o 
  -6   2   7       23.31       33.01      9.12 o 
  -4   2   7      174.14      155.20     13.87 o 
  -2   2   7      114.59      126.85      9.75 o 
   0   2   7     2739.43     2917.73     41.81 o 
   2   2   7      872.69      880.60     23.82 o 
   4   2   7      234.80      216.78     14.84 o 
   6   2   7     2486.86     2580.52     56.87 o 
   8   2   7     1890.27     1872.07     38.56 o 
  10   2   7      114.09      121.96     15.75 o 
  12   2   7     1033.81     1044.77     46.80 o 
  14   2   7      208.37      138.01     39.20 o 
  16   2   7       17.98        9.26     36.41 o 
 -19   3   7      934.45      983.21     51.40 o 
 -17   3   7     1031.50     1037.72     50.91 o 
 -15   3   7      165.17      192.39     27.21 o 
 -13   3   7     4389.72     4481.68    123.15 o 
 -11   3   7      380.55      422.65     27.79 o 
  -9   3   7      863.13      860.45     22.49 o 
  -7   3   7     6051.03     6116.90     91.96 o 
  -5   3   7     7762.37     7696.30    100.00 o 
  -3   3   7     4325.05     4468.83     71.62 o 
  -1   3   7     2571.29     2638.20     45.96 o 
   1   3   7    10043.02    10244.46    170.72 o 
   3   3   7      130.43      128.68     12.17 o 
   5   3   7     1052.52      989.66     28.02 o 
   7   3   7      920.39      834.93     25.46 o 
   9   3   7     2436.09     2396.83     46.62 o 
  11   3   7      814.28      923.01     36.07 o 
  13   3   7     2516.62     2235.88    234.12 o 
  15   3   7     1417.87     1553.39     85.60 o 
 -18   4   7        3.87       21.41     24.91 o 
 -16   4   7      199.81      137.82     66.64 o 
 -14   4   7       48.04       27.27     22.68 o 
 -12   4   7      543.27      508.85     91.15 o 
 -10   4   7      148.34      175.25     20.17 o 
  -8   4   7       17.05       23.40      9.52 o 
  -6   4   7     1802.12     1965.01     34.94 o 
  -4   4   7      689.05      804.07     24.43 o 
  -2   4   7      966.24      974.52     31.19 o 
   0   4   7      712.03      830.12     29.51 o 
   2   4   7     1814.58     1909.02     47.43 o 
   4   4   7      404.98      480.23     24.02 o 
   6   4   7       38.02       41.10     12.73 o 
   8   4   7      341.88      320.60     18.65 o 
  10   4   7       58.00       38.52     18.52 o 
  12   4   7       37.02       28.80     20.02 o 
  14   4   7       15.50       67.25     29.97 o 
 -17   5   7      322.19      323.45     47.94 o 
 -15   5   7     1302.30     1259.18    146.22 o 
 -13   5   7     1939.92     1954.56     79.62 o 
 -11   5   7     4176.77     4422.78     94.75 o 
  -9   5   7     3593.56     3628.62     80.01 o 
  -7   5   7     8043.45     8232.87    125.71 o 
  -5   5   7    14789.36    15687.26    221.54 o 
  -3   5   7     4759.05     4650.11     76.98 o 
  -1   5   7    10697.68    10687.84    181.17 o 
   1   5   7     7046.87     7069.06    127.47 o 
   3   5   7     4697.82     4402.69     88.35 o 
   5   5   7     1584.27     1520.77     44.99 o 
   7   5   7     2413.81     2378.92     91.11 o 
   9   5   7     1464.58     1457.79     42.10 o 
  11   5   7      559.80      571.97     35.86 o 
  13   5   7      876.94      827.10     58.28 o 
  15   5   7     1242.80     1265.37     91.20 o 
 -18   6   7       18.16      -32.66     38.34 o 
 -16   6   7      122.53      136.64     41.44 o 
 -14   6   7       75.75       56.59     33.21 o 
 -12   6   7      466.97      554.01     34.69 o 
 -10   6   7      108.01      126.10     21.84 o 
  -8   6   7      108.01      146.98     21.62 o 
  -6   6   7     1067.48     1076.31     67.21 o 
  -4   6   7        9.05        2.47     11.47 o 
  -2   6   7       76.98       78.09     16.12 o 
   0   6   7       95.46      113.08     25.48 o 
   2   6   7      215.36      221.78     21.52 o 
   4   6   7     1349.45     1356.09     44.35 o 
   6   6   7      412.80      368.18     26.67 o 
   8   6   7      157.17      137.82     19.98 o 
  10   6   7      160.83      165.45     34.84 o 
  12   6   7       34.47      -10.56     31.31 o 
  14   6   7       14.87      -18.34     35.65 o 
 -17   7   7      753.92      716.93     62.69 o 
 -15   7   7     1649.27     1752.66    103.13 o 
 -13   7   7     5562.82     5510.39    154.61 o 
 -11   7   7     1911.45     1908.96     60.23 o 
  -9   7   7    10677.27    10738.18    193.67 o 
  -7   7   7     8509.56     8491.92    173.46 o 
  -5   7   7     3418.37     3368.12     76.17 o 
  -3   7   7     4391.91     4541.39    116.64 o 
  -1   7   7     7283.48     7111.75    164.57 o 
   1   7   7    10608.83     9808.76    213.77 o 
   3   7   7      563.73      519.54     36.96 o 
   5   7   7    14394.14    13428.29    282.19 o 
   7   7   7     3423.79     3333.75     97.80 o 
   9   7   7      735.52      788.09     51.82 o 
  11   7   7     1485.82     1523.53     72.49 o 
  13   7   7      928.77      917.42     62.25 o 
 -14   8   7       25.97       15.70     36.04 o 
 -12   8   7      721.09      779.11     43.67 o 
 -10   8   7     1349.16     1424.84     61.85 o 
  -8   8   7        6.18      -19.89     21.54 o 
  -6   8   7       17.09       17.25     20.49 o 
  -4   8   7      466.19      508.11     40.49 o 
  -2   8   7      753.36      743.14     66.20 o 
   0   8   7      659.20      641.52     50.58 o 
   2   8   7       63.52       64.36     25.54 o 
   4   8   7     2332.47     2204.05     76.25 o 
   6   8   7      295.48      331.05     58.66 o 
   8   8   7      598.62      511.89     92.39 o 
  10   8   7      618.82      666.57     53.66 o 
  12   8   7      302.46      346.88     92.35 o 
 -13   9   7     1957.29     2141.08     72.94 o 
 -11   9   7     3249.09     3314.67     89.38 o 
  -9   9   7     2309.63     2398.35    100.48 o 
  -7   9   7     1254.62     1337.74     65.72 o 
  -5   9   7      618.84      696.18     47.08 o 
  -3   9   7     1049.96     1043.81     55.08 o 
  -1   9   7      319.61      362.80     36.43 o 
   1   9   7      755.56      827.38     49.07 o 
   3   9   7     5467.00     5165.77    136.04 o 
   5   9   7     2286.01     2238.59     83.83 o 
   7   9   7     2344.90     2517.30     89.07 o 
   9   9   7     1805.25     1664.05    112.52 o 
 -12  10   7      159.34      224.85     36.84 o 
 -10  10   7      102.54       57.08     29.90 o 
  -8  10   7      134.83      142.24     36.17 o 
  -6  10   7      331.11      359.10     92.36 o 
  -4  10   7      485.64      532.12     92.38 o 
  -2  10   7      244.99      233.73     37.12 o 
   0  10   7      336.12      231.14     39.60 o 
   2  10   7      392.81      353.61     40.47 o 
   4  10   7      233.10      258.86     49.92 o 
   6  10   7      205.82      198.64     37.12 o 
   8  10   7      133.06       98.57     58.64 o 
  -9  11   7      957.85      977.10     62.92 o 
  -7  11   7     1092.46     1107.34    103.06 o 
  -5  11   7      337.16      370.33     47.21 o 
  -3  11   7      318.34      312.22     44.90 o 
  -1  11   7      348.10      387.90     60.53 o 
   1  11   7      559.37      605.64     51.11 o 
   3  11   7      823.40      857.61     79.92 o 
   5  11   7      775.89      719.19     59.31 o 
  -4  12   7       52.42       11.23     35.29 o 
  -2  12   7      167.72      189.21     43.61 o 
   0  12   7       88.69        5.74     33.75 o 
 -20   0   8      358.41      249.61     64.90 o 
 -18   0   8     3729.78     3361.70    162.95 o 
 -16   0   8     4453.94     4233.85    179.50 o 
 -14   0   8     4758.24     4320.11    172.15 o 
 -10   0   8    15543.83    14890.53    296.04 o 
  -8   0   8    44248.70    44437.20    835.49 o 
  -6   0   8      137.64      140.82     17.06 o 
  -4   0   8    75411.94    77036.05   2389.25 o 
  -2   0   8    50838.57    51066.12   1915.72 o 
   0   0   8    31083.38    31513.82    914.54 o 
   2   0   8    26571.22    25489.91    393.32 o 
   4   0   8    25374.83    25374.36    394.16 o 
   6   0   8     5759.99     5409.96    456.39 o 
   8   0   8     1301.46     1239.01     50.78 o 
  10   0   8     3677.20     3863.15    103.74 o 
  12   0   8     1257.20     1315.89     93.72 o 
  14   0   8      940.82     1040.41     89.93 o 
 -19   1   8        5.87       10.05     35.89 o 
 -17   1   8        1.78       12.64     24.37 o 
 -15   1   8       44.92       42.30     21.23 o 
 -13   1   8        0.14       10.44     19.78 o 
 -11   1   8       24.59       26.20     22.94 o 
  -9   1   8     1038.25     1103.16     41.68 o 
  -7   1   8    12221.55    12013.72    170.63 o 
  -5   1   8    13908.98    14334.35    199.82 o 
  -3   1   8     1642.73     1705.49     34.72 o 
  -1   1   8      517.25      479.70     16.99 o 
   1   1   8      497.82      494.90     13.84 o 
   3   1   8     1222.62     1300.14     26.14 o 
   5   1   8      330.16      380.75     16.50 o 
   7   1   8     3061.70     3030.72     51.90 o 
   9   1   8     2281.17     2350.97     51.95 o 
  11   1   8      759.80      710.89     37.08 o 
  13   1   8       79.25       29.02     41.17 o 
  15   1   8       10.42       31.32     41.17 o 
 -20   2   8      960.44     1014.78     90.22 o 
 -18   2   8     1228.62     1094.04     64.09 o 
 -16   2   8     1508.56     1446.93     56.26 o 
 -14   2   8     3040.11     2843.36     74.37 o 
 -12   2   8     3618.50     3542.82    134.00 o 
 -10   2   8     2406.43     2325.00     47.71 o 
  -8   2   8     2825.17     2727.78     56.68 o 
  -6   2   8     2066.32     1947.66     39.65 o 
  -4   2   8     8201.45     8188.82    120.26 o 
  -2   2   8    12209.20    12164.87    170.66 o 
   0   2   8     8255.76     8545.66    108.58 o 
   2   2   8    20123.21    21075.51    285.99 o 
   4   2   8     6352.27     6170.87    112.06 o 
   6   2   8     7138.50     7169.59     99.20 o 
   8   2   8      242.78      288.25     18.00 o 
  10   2   8     6443.36     6784.92     99.99 o 
  12   2   8      797.59      884.15     54.30 o 
  14   2   8      664.57      657.28     55.05 o 
 -19   3   8       18.97      -12.19     27.29 o 
 -17   3   8      122.41      124.41     29.19 o 
 -15   3   8      277.84      256.65     29.71 o 
 -13   3   8     1071.80     1121.98    158.07 o 
 -11   3   8       43.10       34.72     13.44 o 
  -9   3   8      139.35      169.71     15.36 o 
  -7   3   8       14.95       19.62      9.07 o 
  -5   3   8      761.29      735.25     23.68 o 
  -3   3   8       14.36       32.00      9.52 o 
  -1   3   8       41.12       34.79      8.28 o 
   1   3   8      530.45      540.95     24.50 o 
   3   3   8        3.41        4.63      9.78 o 
   5   3   8       83.08       55.32     15.13 o 
   7   3   8      325.58      307.86     17.54 o 
   9   3   8        6.04        4.20     13.67 o 
  11   3   8       11.02       14.07     18.40 o 
  13   3   8      145.35      200.06     38.31 o 
  15   3   8       12.00       16.36     44.29 o 
 -18   4   8      782.01      874.22     90.53 o 
 -16   4   8      740.47      761.42     56.02 o 
 -14   4   8     2576.02     2502.84     90.29 o 
 -12   4   8      361.21      355.17     83.63 o 
 -10   4   8      504.44      458.71     44.33 o 
  -8   4   8      210.53      182.30     15.57 o 
  -6   4   8      867.72      810.29     30.43 o 
  -4   4   8      465.29      400.04     18.19 o 
  -2   4   8      469.41      418.34     17.87 o 
   0   4   8    11393.48    11470.46    192.73 o 
   2   4   8     3236.82     3226.12     70.04 o 
   4   4   8     5673.14     5926.09    111.04 o 
   6   4   8     5655.31     5674.88    109.01 o 
   8   4   8     4160.17     4022.63     74.77 o 
  10   4   8     2204.26     2153.89     53.91 o 
  12   4   8     1299.14     1366.11     53.58 o 
  14   4   8     1342.23     1381.29     74.66 o 
 -17   5   8        4.16       -4.03     41.79 o 
 -15   5   8      131.71      119.11     36.14 o 
 -13   5   8      216.97      172.09     34.78 o 
 -11   5   8      109.93      118.50     21.72 o 
  -9   5   8      146.02      179.93     21.64 o 
  -7   5   8      543.82      519.71     22.66 o 
  -5   5   8      243.86      242.40     18.74 o 
  -3   5   8       18.99       16.03     11.10 o 
  -1   5   8       23.66       34.97     14.63 o 
   1   5   8      642.72      696.66     30.90 o 
   3   5   8       67.86       48.19     15.60 o 
   5   5   8       12.07       -8.77     16.80 o 
   7   5   8       20.89        2.06     17.93 o 
   9   5   8       14.53       19.52     17.47 o 
  11   5   8        2.11      -10.82     22.24 o 
  13   5   8       45.19      100.27     36.54 o 
 -16   6   8      952.08     1082.02     67.56 o 
 -14   6   8     1635.17     1668.45     76.85 o 
 -12   6   8     1683.08     1722.58     76.20 o 
 -10   6   8     2863.93     2778.46     71.54 o 
  -8   6   8     5127.53     5113.32    105.07 o 
  -6   6   8     6063.46     5925.80     97.84 o 
  -4   6   8     4511.82     4503.71     91.61 o 
  -2   6   8     8388.29     8562.42    153.64 o 
   0   6   8     7006.07     6902.21    128.71 o 
   2   6   8     3252.72     3338.64    116.81 o 
   4   6   8     9989.27     9877.18    175.25 o 
   6   6   8     4600.20     4525.53     96.28 o 
   8   6   8     5521.71     5272.40     94.91 o 
  10   6   8     2340.09     2241.57     67.35 o 
  12   6   8     2488.35     2613.07     98.10 o 
 -15   7   8      347.27      312.33     76.13 o 
 -13   7   8       92.97       57.39     34.10 o 
 -11   7   8     2161.21     2089.37     64.29 o 
  -9   7   8       17.23       14.62     20.89 o 
  -7   7   8      170.95      175.77     23.05 o 
  -5   7   8      153.42      199.58     49.91 o 
  -3   7   8      629.38      610.08     41.00 o 
  -1   7   8       78.79       58.45     20.04 o 
   1   7   8      108.80      104.93     21.15 o 
   3   7   8     2564.74     2392.85     63.73 o 
   5   7   8       73.80       82.46     25.02 o 
   7   7   8       42.52       27.53     39.92 o 
   9   7   8      339.50      300.65     89.24 o 
  11   7   8       73.06       88.38     37.90 o 
 -14   8   8      503.45      536.01     55.61 o 
 -12   8   8      326.48      285.36     68.06 o 
 -10   8   8     3654.12     3597.85     88.91 o 
  -8   8   8     4677.97     4565.34    129.13 o 
  -6   8   8     4393.91     4207.49    132.45 o 
  -4   8   8     4122.32     4151.44    163.79 o 
  -2   8   8     5629.68     5434.72    139.43 o 
   0   8   8     1252.11     1049.35     53.92 o 
   2   8   8     1139.41     1053.98     54.70 o 
   4   8   8     2565.65     2504.38    103.29 o 
   6   8   8     2409.52     2325.66     81.57 o 
   8   8   8     1981.35     1901.71     76.19 o 
  10   8   8     2614.65     2626.26    122.01 o 
 -13   9   8       13.79       47.12     29.17 o 
 -11   9   8      329.87      348.58     36.46 o 
  -9   9   8      407.29      432.66     44.60 o 
  -7   9   8      137.09      208.35     57.40 o 
  -5   9   8      277.25      246.09     35.57 o 
  -3   9   8       72.83      106.38     41.17 o 
  -1   9   8     1767.62     1705.93    156.32 o 
   1   9   8       21.99       -9.94     26.90 o 
   3   9   8      639.97      588.65     45.68 o 
   5   9   8      281.63      291.95     38.20 o 
   7   9   8      183.55      155.80     35.66 o 
   9   9   8      239.43      262.70     45.86 o 
 -10  10   8      735.96      737.88     57.06 o 
  -8  10   8      825.69      859.75     61.19 o 
  -6  10   8      893.80      981.60     59.57 o 
  -4  10   8     3086.86     2816.93     98.51 o 
  -2  10   8      115.52      128.70     33.96 o 
   0  10   8      134.97      148.02     36.77 o 
   2  10   8      623.35      533.92     48.71 o 
   4  10   8      281.90      320.26     58.65 o 
   6  10   8      244.88      224.10     60.52 o 
  -7  11   8      417.67      498.06     49.73 o 
  -5  11   8      342.67      410.12     97.35 o 
  -3  11   8      147.05      193.57     40.14 o 
  -1  11   8      200.90      180.82     41.36 o 
   1  11   8      452.27      555.91     50.61 o 
   3  11   8      158.88      191.46     82.35 o 
 -19   1   9     1645.75     1724.74     85.29 o 
 -17   1   9     1631.38     1713.27     79.97 o 
 -15   1   9     1565.09     1494.55     86.27 o 
 -13   1   9     2974.52     2960.98    268.20 o 
 -11   1   9     5324.10     5213.13    134.40 o 
  -9   1   9    13295.48    13236.28    189.30 o 
  -7   1   9      228.34      306.56     16.88 o 
  -5   1   9    14716.41    14209.15    199.45 o 
  -3   1   9     3187.08     2869.08     51.93 o 
  -1   1   9     1375.13     1302.02     29.99 o 
   1   1   9    16341.89    16461.88    205.49 o 
   3   1   9     9598.70     9577.41    140.07 o 
   5   1   9    14116.60    14569.71    184.01 o 
   7   1   9     5009.41     5094.07     86.92 o 
   9   1   9     6472.70     6743.06    110.91 o 
  11   1   9     1477.53     1566.02     55.92 o 
  13   1   9      771.56      779.31     88.66 o 
  15   1   9     1870.91     2008.11     90.59 o 
 -18   2   9       46.91       12.17     25.77 o 
 -16   2   9       21.59       67.19     24.24 o 
 -14   2   9     1508.95     1428.39     51.38 o 
 -12   2   9      381.51      371.12     37.04 o 
 -10   2   9      294.34      332.86     36.58 o 
  -8   2   9     1658.27     1663.69     38.17 o 
  -6   2   9      932.18      988.32     40.77 o 
  -4   2   9        4.50        1.24      9.47 o 
  -2   2   9        3.91        4.39     11.52 o 
   0   2   9      584.17      668.26     20.38 o 
   2   2   9     3955.85     4313.99     71.27 o 
   4   2   9       18.94       12.61      7.11 o 
   6   2   9      726.31      726.16     25.25 o 
   8   2   9     1880.32     1910.38     44.18 o 
  10   2   9      211.40      231.48     22.45 o 
  12   2   9       16.07      -11.83     30.84 o 
  14   2   9       10.03      -28.41     35.15 o 
 -19   3   9      734.50      726.86     61.24 o 
 -17   3   9      618.76      713.79     66.80 o 
 -15   3   9     1320.12     1266.61     68.91 o 
 -13   3   9     3430.58     3535.47    108.61 o 
 -11   3   9     2357.07     2364.95     61.18 o 
  -9   3   9     1526.77     1550.97     52.40 o 
  -7   3   9     3333.71     3389.24     61.72 o 
  -5   3   9      205.28      180.65     14.99 o 
  -3   3   9      113.60       94.05     11.40 o 
  -1   3   9      127.17      115.47     15.60 o 
   1   3   9      803.65      721.21     29.07 o 
   3   3   9     1989.67     1811.16     75.41 o 
   5   3   9     2195.30     2257.45     74.62 o 
   7   3   9     2293.92     2401.64     52.70 o 
   9   3   9     5377.13     5260.60     92.63 o 
  11   3   9     1192.03     1230.57     60.48 o 
  13   3   9     1663.62     1591.33    110.01 o 
 -18   4   9        4.27       23.37     36.41 o 
 -16   4   9        8.49      -17.33     33.38 o 
 -14   4   9       22.11        6.86     29.99 o 
 -12   4   9       55.07       52.86     26.42 o 
 -10   4   9       28.36       22.54     18.25 o 
  -8   4   9      188.54      194.02     16.51 o 
  -6   4   9      648.98      727.06     26.37 o 
  -4   4   9       17.38       14.27     10.69 o 
  -2   4   9      343.45      391.71     34.07 o 
   0   4   9      565.21      534.00     34.56 o 
   2   4   9      712.60      737.40     49.86 o 
   4   4   9       94.53       75.70     33.14 o 
   6   4   9      153.80      147.51     21.32 o 
   8   4   9      962.48      921.37     34.85 o 
  10   4   9       64.50       30.52     22.72 o 
  12   4   9      473.41      482.15     48.98 o 
  14   4   9       16.48       41.17     58.64 o 
 -17   5   9     1186.83     1122.40     85.58 o 
 -15   5   9     1946.18     1966.11     85.34 o 
 -13   5   9     3169.52     3130.04    150.36 o 
 -11   5   9     4028.36     3881.16    151.89 o 
  -9   5   9     4029.10     4158.84     75.71 o 
  -7   5   9     4414.86     4431.05     78.31 o 
  -5   5   9     6228.94     6047.55     98.07 o 
  -3   5   9     2306.65     2184.72     55.84 o 
  -1   5   9     2450.58     2234.88     57.09 o 
   1   5   9     1534.95     1486.13     46.07 o 
   3   5   9     1388.59     1321.08     43.48 o 
   5   5   9     1069.89     1100.14     41.76 o 
   7   5   9     1727.61     1701.77     46.37 o 
   9   5   9     2757.25     2725.35     62.32 o 
  11   5   9     1616.82     1683.88     58.85 o 
  13   5   9     1854.23     1970.74    106.90 o 
 -16   6   9       14.36      -38.61     33.07 o 
 -14   6   9       14.32        6.86     33.52 o 
 -12   6   9      208.17      215.50     27.69 o 
 -10   6   9        6.11        9.76     20.59 o 
  -8   6   9       35.81       31.53     15.01 o 
  -6   6   9     1014.87     1092.28     34.93 o 
  -4   6   9      209.72      220.37     22.18 o 
  -2   6   9      298.81      323.51     25.20 o 
   0   6   9      277.02      299.90     24.42 o 
   2   6   9     1028.00      938.71     39.56 o 
   4   6   9      624.03      542.49     85.52 o 
   6   6   9       70.72       64.86     21.59 o 
   8   6   9      825.14      816.96     35.52 o 
  10   6   9      255.51      234.57     38.84 o 
  12   6   9       62.14       67.37     38.82 o 
 -15   7   9     2821.76     2849.98    116.41 o 
 -13   7   9      956.82     1043.23     63.57 o 
 -11   7   9     2688.72     2749.18     75.64 o 
  -9   7   9     3478.22     3482.10     84.91 o 
  -7   7   9     5431.92     5187.21    133.45 o 
  -5   7   9     4804.30     4667.84    179.69 o 
  -3   7   9     7462.83     7209.96    201.40 o 
  -1   7   9     9509.10     9004.34    164.57 o 
   1   7   9     2948.41     2780.21     70.95 o 
   3   7   9     1762.98     1748.21     55.98 o 
   5   7   9     1885.13     1790.08     57.83 o 
   7   7   9     1997.42     1905.54     64.43 o 
   9   7   9      365.70      353.76     47.43 o 
  11   7   9     1765.78     1569.62    115.01 o 
 -14   8   9      108.49       88.41     41.02 o 
 -12   8   9      347.51      337.49     54.54 o 
 -10   8   9      478.16      442.18     40.54 o 
  -8   8   9      160.66      169.93     34.38 o 
  -6   8   9       72.53       68.18     30.73 o 
  -4   8   9      159.62      173.28     31.82 o 
  -2   8   9      580.38      550.18     41.76 o 
   0   8   9       18.05       46.18     28.19 o 
   2   8   9      361.01      406.25     38.80 o 
   4   8   9       69.54       73.93     31.09 o 
   6   8   9      193.13      203.31     36.05 o 
   8   8   9       93.92       60.81     72.99 o 
  10   8   9       57.61       27.67     69.24 o 
 -13   9   9      755.30      710.94     59.34 o 
 -11   9   9      574.52      660.89     64.29 o 
  -9   9   9      175.98      193.09     36.56 o 
  -7   9   9      439.97      459.19     43.01 o 
  -5   9   9     2438.11     2487.05     90.83 o 
  -3   9   9     4377.88     4498.59    128.03 o 
  -1   9   9      555.36      536.09     45.02 o 
   1   9   9     4133.42     3998.88    117.31 o 
   3   9   9     1548.16     1463.89     84.38 o 
   5   9   9      295.59      272.37     39.20 o 
   7   9   9      392.88      418.42     69.27 o 
 -10  10   9      159.98      223.07     43.46 o 
  -8  10   9      207.08      247.20     43.13 o 
  -6  10   9      407.75      388.72     43.89 o 
  -4  10   9       30.12       -4.14     33.00 o 
  -2  10   9      788.18      647.85     49.96 o 
   0  10   9       24.71       22.82     32.19 o 
   2  10   9      188.00      150.93     36.55 o 
   4  10   9      334.08      377.27     53.04 o 
   6  10   9       47.72      103.48     45.54 o 
  -7  11   9      308.89      392.71     94.22 o 
  -5  11   9      849.17      851.54     60.45 o 
  -3  11   9      717.75      815.10     59.55 o 
  -1  11   9     1382.41     1416.14     73.27 o 
   1  11   9      697.72      751.92     57.22 o 
 -18   0  10     1536.40     1379.89    109.99 o 
 -16   0  10     2041.30     1818.85    112.58 o 
 -14   0  10     1800.17     1883.69    111.32 o 
 -12   0  10     4958.09     4680.82    179.79 o 
 -10   0  10    10114.28     9921.69    209.67 o 
  -8   0  10    11179.93    10890.82    225.71 o 
  -6   0  10    14744.39    14100.07    282.61 o 
  -4   0  10     7882.80     7828.90    166.71 o 
  -2   0  10     3996.32     3780.90     90.60 o 
   0   0  10     3310.76     3126.67     79.17 o 
   2   0  10      493.30      432.11     21.47 o 
   4   0  10     3013.49     3096.06    133.56 o 
   6   0  10     5354.29     5611.53    161.68 o 
   8   0  10     4453.98     4475.97    222.89 o 
  10   0  10     1887.59     2124.20    108.81 o 
  12   0  10     2727.22     2663.81    135.19 o 
  14   0  10     1536.39     1735.93    118.73 o 
 -19   1  10        8.82       22.30     35.33 o 
 -17   1  10       26.95       38.00     34.10 o 
 -15   1  10      766.31      728.66     51.65 o 
 -13   1  10       35.46       30.94     26.42 o 
 -11   1  10        8.55      -32.40     21.60 o 
  -9   1  10     1412.39     1371.32     35.37 o 
  -7   1  10       47.80       60.56     15.31 o 
  -5   1  10     1389.05     1393.42     34.07 o 
  -3   1  10        0.82        0.21      9.37 o 
  -1   1  10      657.94      703.34     23.30 o 
   1   1  10     3649.18     3776.68     64.22 o 
   3   1  10      115.72      128.36     14.40 o 
   5   1  10      162.77      172.11     17.42 o 
   7   1  10       31.02       29.72     16.50 o 
   9   1  10     1018.76     1043.63     38.03 o 
  11   1  10       14.31        8.58     25.91 o 
  13   1  10        1.68      -33.99     39.92 o 
 -18   2  10     1273.97     1246.95     74.65 o 
 -16   2  10      283.75      275.80     41.58 o 
 -14   2  10     3660.22     3440.85    110.40 o 
 -12   2  10     2519.40     2487.13     95.18 o 
 -10   2  10     6475.36     6380.38    171.26 o 
  -8   2  10     6178.33     6123.02    115.97 o 
  -6   2  10    14497.29    14242.26    202.60 o 
  -4   2  10    10547.07    10392.71    151.94 o 
  -2   2  10     3200.96     3052.28     55.05 o 
   0   2  10     4882.14     4888.10     94.73 o 
   2   2  10     2056.39     1841.59     49.09 o 
   4   2  10     2826.96     2736.37     54.94 o 
   6   2  10     2737.62     2649.85     58.05 o 
   8   2  10     2894.93     2932.12     71.80 o 
  10   2  10     3099.85     3148.60     77.52 o 
  12   2  10     1200.30     1340.59     99.95 o 
  14   2  10      901.01     1086.49     98.66 o 
 -19   3  10       32.64       38.86     41.43 o 
 -17   3  10       58.66       49.21     37.90 o 
 -15   3  10       41.93        2.87     48.66 o 
 -13   3  10       82.67       81.30     29.96 o 
 -11   3  10      146.28      111.22     20.48 o 
  -9   3  10       46.96       55.89     14.18 o 
  -7   3  10       52.40       52.84     13.56 o 
  -5   3  10       31.15       43.24     12.14 o 
  -3   3  10      409.42      436.38     28.10 o 
  -1   3  10      148.16      128.70     17.90 o 
   1   3  10        7.57       29.04     14.87 o 
   3   3  10        4.01       21.06     16.32 o 
   5   3  10       36.76       53.45     15.86 o 
   7   3  10        6.60       12.99     15.54 o 
   9   3  10       90.00       98.11     23.63 o 
  11   3  10       13.53       26.13     29.97 o 
  13   3  10       25.26      -23.70     49.90 o 
 -18   4  10      280.64      395.32    119.80 o 
 -16   4  10      699.39      688.15     54.72 o 
 -14   4  10     1514.84     1499.50    101.26 o 
 -12   4  10     1037.31     1071.22     60.06 o 
 -10   4  10     3342.02     3257.70     76.61 o 
  -8   4  10     3004.94     2946.52     58.85 o 
  -6   4  10    14113.71    14884.87    213.59 o 
  -4   4  10     5716.01     5696.81    109.30 o 
  -2   4  10     6785.12     6815.29    125.86 o 
   0   4  10    12910.60    13172.13    193.51 o 
   2   4  10     3906.35     3539.67     78.27 o 
   4   4  10     2650.27     2544.49     63.62 o 
   6   4  10     2042.05     2012.90     53.46 o 
   8   4  10     3326.13     3208.40     67.65 o 
  10   4  10      247.56      368.55     32.76 o 
  12   4  10      678.07      687.95     79.91 o 
 -17   5  10        3.61       51.72     39.19 o 
 -15   5  10       31.09       37.03     33.07 o 
 -13   5  10        7.77      -13.47     27.78 o 
 -11   5  10        8.25      -12.87     20.89 o 
  -9   5  10       52.31       23.01     15.12 o 
  -7   5  10     1156.09     1213.00     35.61 o 
  -5   5  10        3.28       -5.44     15.94 o 
  -3   5  10      243.54      232.58     23.04 o 
  -1   5  10      914.90      938.95     38.70 o 
   1   5  10     1065.88     1034.43     39.68 o 
   3   5  10      247.52      175.61     22.04 o 
   5   5  10      634.77      667.83     35.27 o 
   7   5  10      730.63      669.00     31.48 o 
   9   5  10      133.24      145.29     25.39 o 
  11   5  10      346.01      372.05     39.15 o 
 -16   6  10      753.61      754.81     98.64 o 
 -14   6  10      769.91      904.35     61.36 o 
 -12   6  10     2133.72     2151.11     83.20 o 
 -10   6  10      550.47      565.21     36.40 o 
  -8   6  10     4759.82     4869.76    101.06 o 
  -6   6  10     1910.64     1994.61     56.11 o 
  -4   6  10     5293.59     5051.58    103.53 o 
  -2   6  10     7561.36     7505.22    141.31 o 
   0   6  10     9337.24     8820.85    170.82 o 
   2   6  10     4340.94     4076.94     90.35 o 
   4   6  10     5748.87     5489.22    113.01 o 
   6   6  10     2601.60     2548.35     69.52 o 
   8   6  10      615.21      656.21     33.52 o 
  10   6  10      581.25      637.01     48.63 o 
 -15   7  10        9.04       84.08     42.23 o 
 -13   7  10       65.99       10.60     34.77 o 
 -11   7  10      676.11      701.02     40.57 o 
  -9   7  10       45.64       29.82     42.42 o 
  -7   7  10      143.08      120.66     28.76 o 
  -5   7  10      212.98      275.82     25.52 o 
  -3   7  10      132.35      131.66     23.69 o 
  -1   7  10       42.48       35.32     20.07 o 
   1   7  10       70.03       75.90     30.34 o 
   3   7  10     1349.55     1320.24     49.44 o 
   5   7  10      220.86      175.00     27.59 o 
   7   7  10      231.54      220.51     47.86 o 
   9   7  10       53.40       32.15     26.81 o 
 -14   8  10     2309.28     2310.34     98.60 o 
 -12   8  10      739.05      743.79     44.62 o 
 -10   8  10     1681.72     1677.99     71.70 o 
  -8   8  10      897.23      952.20     68.07 o 
  -6   8  10      644.80      653.73     46.20 o 
  -4   8  10      741.60      772.19     49.07 o 
  -2   8  10     2500.64     2390.47    125.18 o 
   0   8  10     3138.44     2961.81     81.49 o 
   2   8  10     2696.77     2835.98     77.24 o 
   4   8  10     2151.42     2061.14     91.95 o 
   6   8  10     2751.69     2610.88    109.53 o 
   8   8  10      447.29      473.92     47.61 o 
 -11   9  10      191.03      234.05     41.22 o 
  -9   9  10      391.22      391.92     45.49 o 
  -7   9  10      216.08      177.02     36.93 o 
  -5   9  10       10.84       37.94     33.06 o 
  -3   9  10      859.81      842.34     53.88 o 
  -1   9  10       30.90        0.82     36.80 o 
   1   9  10       85.27       81.38     34.93 o 
   3   9  10        6.00      -41.65     27.85 o 
   5   9  10       44.52        4.66     31.31 o 
   7   9  10        6.46      -18.17     32.60 o 
 -10  10  10      806.47      774.55     60.45 o 
  -8  10  10      179.25      214.61     88.59 o 
  -6  10  10      588.14      490.60     47.81 o 
  -4  10  10     1112.59     1006.06     64.96 o 
  -2  10  10       47.29       34.10     31.47 o 
   0  10  10     1787.94     1917.35     83.64 o 
   2  10  10     1574.74     1566.44     89.37 o 
   4  10  10     1024.91     1046.15     76.81 o 
  -3  11  10      258.32      220.70     44.01 o 
  -1  11  10      226.23      297.12     46.71 o 
 -19   1  11      825.52      723.14    105.52 o 
 -17   1  11      658.53      600.28     54.65 o 
 -15   1  11      936.76      962.43     61.38 o 
 -13   1  11      158.96      190.39     35.29 o 
 -11   1  11      405.13      403.37     37.51 o 
  -9   1  11     2358.91     2417.66     51.24 o 
  -7   1  11      565.64      531.48     23.36 o 
  -5   1  11     8293.85     8338.79    126.64 o 
  -3   1  11     8935.47     9057.83    135.35 o 
  -1   1  11     7815.02     7821.85    139.26 o 
   1   1  11     4001.56     3966.09    111.39 o 
   3   1  11     1893.70     1895.18     51.22 o 
   5   1  11     3543.87     3733.93     82.02 o 
   7   1  11      172.79      223.77     25.20 o 
   9   1  11     3130.14     3177.52    100.27 o 
  11   1  11     2398.52     2442.83     88.36 o 
  13   1  11     1548.58     1492.24    113.73 o 
 -18   2  11       12.64       39.31     53.02 o 
 -16   2  11      229.29      218.36     39.26 o 
 -14   2  11       52.89       60.05     29.54 o 
 -12   2  11        5.88       11.94     23.54 o 
 -10   2  11      196.85      194.88     18.10 o 
  -8   2  11       57.47       62.62     14.33 o 
  -6   2  11      138.13      129.73     14.56 o 
  -4   2  11       88.95       87.28     13.28 o 
  -2   2  11       61.35       75.33     22.75 o 
   0   2  11      121.71      122.26     18.85 o 
   2   2  11      498.43      458.44     26.94 o 
   4   2  11      184.68      202.59     24.98 o 
   6   2  11      539.34      601.80     37.96 o 
   8   2  11     1527.54     1337.56     98.44 o 
  10   2  11       24.46       39.64     24.64 o 
  12   2  11        0.70        7.49     51.15 o 
 -17   3  11      695.11      794.10     61.36 o 
 -15   3  11     3283.20     3223.66    111.18 o 
 -13   3  11     1782.30     1852.37     77.38 o 
 -11   3  11     1521.92     1598.49     57.29 o 
  -9   3  11     1479.01     1395.52     38.82 o 
  -7   3  11     6230.82     6013.64    105.16 o 
  -5   3  11     3492.77     3385.15     63.42 o 
  -3   3  11     4861.38     4764.87     95.39 o 
  -1   3  11    11101.19    11168.27    192.30 o 
   1   3  11     5372.24     5381.24    105.85 o 
   3   3  11     6616.40     6560.47    124.92 o 
   5   3  11     3445.51     3398.98     67.68 o 
   7   3  11     4804.57     4786.56    196.75 o 
   9   3  11     2067.28     2153.00     64.20 o 
  11   3  11     2504.31     2496.33     89.16 o 
 -18   4  11       51.96       -3.40     40.55 o 
 -16   4  11       30.95      -35.31     38.05 o 
 -14   4  11      101.86      109.17     35.29 o 
 -12   4  11       34.09       49.68     29.54 o 
 -10   4  11      122.04      139.21     22.89 o 
  -8   4  11      951.77      979.50     33.46 o 
  -6   4  11       85.22       67.64     18.42 o 
  -4   4  11     1091.63     1059.51     39.20 o 
  -2   4  11       50.40       44.19     23.06 o 
   0   4  11     2284.42     2318.35     60.24 o 
   2   4  11      195.38      195.12     23.97 o 
   4   4  11      272.27      267.93     30.21 o 
   6   4  11      721.01      735.51     41.63 o 
   8   4  11      196.62      165.12     22.45 o 
  10   4  11      199.46      179.39     45.55 o 
  12   4  11       10.79      -68.62     49.90 o 
 -17   5  11     1139.24     1190.46     74.64 o 
 -15   5  11     1266.37     1107.25     69.25 o 
 -13   5  11     2070.92     2113.27    104.45 o 
 -11   5  11     1181.81     1086.50     45.81 o 
  -9   5  11      964.60      840.07     32.20 o 
  -7   5  11     1871.77     1885.61     54.90 o 
  -5   5  11      485.36      403.54     32.44 o 
  -3   5  11      917.77      885.64     39.16 o 
  -1   5  11     3576.95     3395.07     78.86 o 
   1   5  11     2690.52     2616.09     67.97 o 
   3   5  11     4387.62     4242.24     92.78 o 
   5   5  11     5427.37     5198.77    122.91 o 
   7   5  11     4425.82     4370.53     85.62 o 
   9   5  11     2544.13     2573.38     63.46 o 
  11   5  11     1500.50     1604.64    112.47 o 
 -16   6  11       15.64      -46.52     63.00 o 
 -14   6  11       15.98       -2.63     31.61 o 
 -12   6  11      505.23      515.29     37.47 o 
 -10   6  11       12.71       33.78     22.12 o 
  -8   6  11      379.89      362.36     28.54 o 
  -6   6  11      231.85      256.23     28.63 o 
  -4   6  11      298.42      270.48     27.27 o 
  -2   6  11     1190.38     1183.63     63.65 o 
   0   6  11      104.32      101.05     23.23 o 
   2   6  11     3261.35     3094.63     76.70 o 
   4   6  11       25.25      -18.07     23.97 o 
   6   6  11      200.02      240.22     29.70 o 
   8   6  11      406.89      434.96     31.31 o 
  10   6  11      258.87      324.66     62.99 o 
 -15   7  11     2003.40     2172.74     99.33 o 
 -13   7  11      106.66       90.08     37.49 o 
 -11   7  11     1383.34     1396.33     67.77 o 
  -9   7  11     2653.35     2617.99     88.77 o 
  -7   7  11      452.69      489.90     31.75 o 
  -5   7  11      177.72      228.42     27.39 o 
  -3   7  11      248.22      278.62     33.32 o 
  -1   7  11     2111.80     2083.81     62.57 o 
   1   7  11      109.92      103.24     24.73 o 
   3   7  11     3063.44     2767.06     75.39 o 
   5   7  11     3599.79     3466.38     87.61 o 
   7   7  11     1369.06     1237.03     53.01 o 
   9   7  11     1484.34     1513.15     59.92 o 
 -12   8  11      539.66      550.81     49.94 o 
 -10   8  11      241.16      233.31     40.13 o 
  -8   8  11       79.14       67.46     33.21 o 
  -6   8  11      147.13       87.34     51.16 o 
  -4   8  11      177.63      199.35     59.27 o 
  -2   8  11       40.12       22.34     23.88 o 
   0   8  11       22.25       16.76     23.26 o 
   2   8  11       69.33       55.25     24.57 o 
   4   8  11        9.55       -0.10     24.00 o 
   6   8  11       30.85       15.23     27.11 o 
 -11   9  11     1991.55     2178.00     91.49 o 
  -9   9  11     1906.61     1959.38     83.65 o 
  -7   9  11     1860.41     1836.79    136.29 o 
  -5   9  11     2422.42     2361.39     89.54 o 
  -3   9  11      923.71      794.34     55.07 o 
  -1   9  11      242.54      227.44     37.12 o 
   1   9  11     1689.01     1583.20     75.64 o 
   3   9  11      922.92      941.41     60.46 o 
   5   9  11      990.25      949.26     61.35 o 
  -8  10  11       94.50      119.56     40.12 o 
  -6  10  11      105.06      106.07     38.37 o 
  -4  10  11      217.94      201.22     40.97 o 
  -2  10  11      144.43       86.88     43.67 o 
   0  10  11      102.84       60.41     53.03 o 
   2  10  11      186.06      187.08     56.78 o 
 -18   0  12     1297.75     1080.79     98.71 o 
 -16   0  12     2065.58     1907.49    120.08 o 
 -14   0  12      925.27      943.08     83.69 o 
 -12   0  12      958.20      999.42     77.46 o 
 -10   0  12     2133.65     2227.37     87.62 o 
  -8   0  12      969.94      996.31     54.35 o 
  -6   0  12      121.79       84.25     20.29 o 
  -4   0  12      553.77      502.05     33.03 o 
  -2   0  12     1209.21     1155.73     63.13 o 
   0   0  12     3714.81     3527.45    138.09 o 
   2   0  12     6249.10     6147.65    209.16 o 
   4   0  12     3493.51     3283.33    132.94 o 
   6   0  12     1716.28     1853.35    101.30 o 
   8   0  12     1284.13     1287.15     87.48 o 
  10   0  12      477.88      597.92     66.16 o 
 -17   1  12       37.17       81.14     35.72 o 
 -15   1  12       66.07       55.65     43.67 o 
 -13   1  12       21.61        8.65     26.42 o 
 -11   1  12      969.75      925.34     53.44 o 
  -9   1  12     4244.40     4126.75     75.10 o 
  -7   1  12     1474.72     1429.36     38.72 o 
  -5   1  12        7.66       -3.13     12.45 o 
  -3   1  12        0.47        3.22     15.31 o 
  -1   1  12      422.67      433.68     25.39 o 
   1   1  12     1134.72     1100.23     41.03 o 
   3   1  12      124.50      147.69     21.57 o 
   5   1  12      778.95      800.59     37.13 o 
   7   1  12      706.04      715.48     40.92 o 
   9   1  12        1.35       -3.51     23.91 o 
  11   1  12        3.97        2.23     32.32 o 
 -18   2  12     1329.77     1236.92    174.93 o 
 -16   2  12     2229.96     2171.89     93.32 o 
 -14   2  12     4069.87     3697.44    119.79 o 
 -12   2  12     3309.59     3210.10    102.34 o 
 -10   2  12     6867.24     6962.10    116.99 o 
  -8   2  12      922.26      945.07     33.05 o 
  -6   2  12     4194.60     4208.75     75.60 o 
  -4   2  12     4628.32     4596.57     94.61 o 
  -2   2  12     3178.03     3044.06     70.64 o 
   0   2  12     6388.62     6075.88    219.34 o 
   2   2  12     4639.06     4567.29     94.97 o 
   4   2  12     7410.50     7436.10    138.74 o 
   6   2  12      124.50      144.34     25.19 o 
   8   2  12     3104.74     3329.59     92.07 o 
  10   2  12      820.45      876.19     63.98 o 
 -17   3  12       38.02       18.38     36.22 o 
 -15   3  12      156.18      101.66     34.78 o 
 -13   3  12        9.30       -8.17     65.50 o 
 -11   3  12       48.05       34.81     19.31 o 
  -9   3  12       33.27       30.37     15.19 o 
  -7   3  12       13.71       24.30     14.29 o 
  -5   3  12        3.40       -8.03     16.20 o 
  -3   3  12       13.61       10.35     16.97 o 
  -1   3  12        7.24        8.33     16.32 o 
   1   3  12       25.06       23.27     18.21 o 
   3   3  12       22.71       20.82     19.60 o 
   5   3  12      363.20      363.38     53.29 o 
   7   3  12       79.36       82.73     25.15 o 
   9   3  12       18.46       34.79     22.35 o 
  11   3  12      175.96      174.21     38.31 o 
 -16   4  12     3112.94     3026.60    129.61 o 
 -14   4  12     3195.16     3249.78    134.66 o 
 -12   4  12     5309.45     5110.95    142.59 o 
 -10   4  12     5784.33     5444.10    113.26 o 
  -8   4  12    10056.58     9668.00    149.28 o 
  -6   4  12     7956.90     7628.39    142.54 o 
  -4   4  12     3407.40     3292.02     77.00 o 
  -2   4  12     6788.98     6632.73    194.63 o 
   0   4  12     3003.93     2934.04     72.57 o 
   2   4  12     1899.47     2027.89     59.47 o 
   4   4  12     1554.53     1646.82     53.86 o 
   6   4  12     1838.30     1939.41     51.55 o 
   8   4  12     1140.34     1183.85     62.84 o 
  10   4  12     1098.76     1206.30    195.49 o 
 -17   5  12        1.04       22.74     41.56 o 
 -15   5  12      115.45      111.80     50.53 o 
 -13   5  12       35.06       16.19     34.37 o 
 -11   5  12        5.40       -0.37     31.08 o 
  -9   5  12      161.79      149.74     23.33 o 
  -7   5  12       69.85       89.96     21.43 o 
  -5   5  12      264.07      283.96     26.34 o 
  -3   5  12       19.06       10.71     22.47 o 
  -1   5  12      409.73      376.12     59.93 o 
   1   5  12      401.40      416.85     30.22 o 
   3   5  12       18.93       -3.96     20.64 o 
   5   5  12      223.96      163.36     26.53 o 
   7   5  12      255.46      250.53     26.61 o 
   9   5  12      298.04      364.48     34.58 o 
 -16   6  12      801.80      846.65     66.20 o 
 -14   6  12      285.19      326.25     47.20 o 
 -12   6  12     1316.96     1351.51     89.11 o 
 -10   6  12     2057.89     1998.72     77.30 o 
  -8   6  12     3207.02     3129.18     77.00 o 
  -6   6  12     1645.89     1565.93     60.22 o 
  -4   6  12     2383.66     2321.28     64.95 o 
  -2   6  12     2916.05     2957.71     75.16 o 
   0   6  12      142.27      163.44     40.30 o 
   2   6  12     1062.15     1102.65     47.12 o 
   4   6  12      341.04      359.97     32.12 o 
   6   6  12      670.00      643.37     40.32 o 
   8   6  12      633.78      569.53     35.73 o 
 -13   7  12      778.64      674.30     84.91 o 
 -11   7  12       23.75      -13.82     29.65 o 
  -9   7  12       85.23       36.72     30.84 o 
  -7   7  12      104.10       74.64     24.11 o 
  -5   7  12      374.68      379.25     31.93 o 
  -3   7  12      344.35      332.33     30.79 o 
  -1   7  12      138.62      125.67     26.39 o 
   1   7  12     1032.95     1016.58     45.62 o 
   3   7  12       35.63       55.74     23.27 o 
   5   7  12        3.66       -2.11     25.44 o 
   7   7  12      197.65      235.33     33.85 o 
 -12   8  12      350.85      359.95     46.78 o 
 -10   8  12     1098.14     1104.29     64.03 o 
  -8   8  12     1292.05     1338.97     66.35 o 
  -6   8  12     1686.65     1731.58     76.26 o 
  -4   8  12     2322.17     2286.20     69.42 o 
  -2   8  12     1483.41     1494.58     57.49 o 
   0   8  12      680.38      705.95     40.21 o 
   2   8  12      582.57      620.71     56.44 o 
   4   8  12      652.50      665.06     43.44 o 
   6   8  12      444.77      367.85     38.21 o 
  -9   9  12       62.53       30.19     35.16 o 
  -7   9  12      336.99      269.03     42.74 o 
  -5   9  12       32.12       32.06     35.25 o 
  -3   9  12      699.95      681.60     65.55 o 
  -1   9  12       16.16      -10.94     33.75 o 
   1   9  12      127.01      167.42     56.15 o 
   3   9  12       57.99       81.07     37.90 o 
  -6  10  12     3179.70     2991.94    109.91 o 
  -4  10  12     2141.99     2132.26     90.09 o 
  -2  10  12      900.30     1057.33     66.32 o 
 -17   1  13      207.46      251.14     46.67 o 
 -15   1  13      887.91      861.22     74.31 o 
 -13   1  13      875.69     1000.32     58.27 o 
 -11   1  13     6858.66     6807.39    169.69 o 
  -9   1  13      510.92      617.55     37.08 o 
  -7   1  13     4007.74     3968.12     82.08 o 
  -5   1  13     2000.85     2048.25     47.37 o 
  -3   1  13       83.87      145.29     21.31 o 
  -1   1  13     1934.93     1925.16     53.56 o 
   1   1  13     1206.65     1191.32     53.89 o 
   3   1  13     3928.33     3968.96    154.95 o 
   5   1  13     3561.04     3712.35    109.04 o 
   7   1  13     5197.63     5205.69    137.65 o 
   9   1  13     2877.75     3067.83    137.09 o 
 -18   2  13      132.92      132.42     44.39 o 
 -16   2  13      189.74      189.28     41.74 o 
 -14   2  13      134.65      133.64     88.59 o 
 -12   2  13      287.34      279.61     37.92 o 
 -10   2  13     1688.76     1672.92     45.60 o 
  -8   2  13      196.89      196.66     20.06 o 
  -6   2  13      119.24      132.87     22.31 o 
  -4   2  13      216.69      203.25     22.99 o 
  -2   2  13     1295.78     1242.22     43.49 o 
   0   2  13       15.07        7.90     24.31 o 
   2   2  13        1.52        9.36     23.82 o 
   4   2  13     1677.74     1737.67     55.26 o 
   6   2  13      195.63      148.52     26.60 o 
   8   2  13       28.60       49.77     27.08 o 
  10   2  13       83.99      128.15     31.49 o 
 -17   3  13      544.79      558.81     57.36 o 
 -15   3  13      960.41     1044.51     66.17 o 
 -13   3  13     2096.99     1996.14     83.56 o 
 -11   3  13     2553.34     2749.58     81.96 o 
  -9   3  13     4754.67     4914.63     88.36 o 
  -7   3  13     6711.94     6758.36    129.89 o 
  -5   3  13     6024.16     5982.38    118.70 o 
  -3   3  13     6350.19     6174.71    185.54 o 
  -1   3  13     5404.96     5238.49    108.18 o 
   1   3  13     6184.78     6120.82    122.57 o 
   3   3  13     6450.87     6454.87    130.64 o 
   5   3  13     1432.84     1488.72     72.17 o 
   7   3  13     5436.30     5268.58    128.09 o 
   9   3  13     1131.66     1270.41     55.03 o 
 -16   4  13       46.54       40.14     39.96 o 
 -14   4  13       74.31      121.65     38.37 o 
 -12   4  13       18.85       33.01     43.04 o 
 -10   4  13        1.56        0.83     20.89 o 
  -8   4  13      421.14      420.66     50.02 o 
  -6   4  13       13.58       16.62     19.42 o 
  -4   4  13       22.56       22.07     19.82 o 
  -2   4  13       52.61       61.26     20.10 o 
   0   4  13       72.53       64.24     22.76 o 
   2   4  13        1.96       -1.65     21.79 o 
   4   4  13        9.43        6.10     21.99 o 
   6   4  13      180.55      167.84     28.80 o 
   8   4  13       40.06       23.50     26.96 o 
 -15   5  13      287.50      388.22     49.85 o 
 -13   5  13      465.51      401.31     48.10 o 
 -11   5  13      607.02      654.21     48.59 o 
  -9   5  13      788.95      781.64     55.01 o 
  -7   5  13     2595.70     2533.29     67.54 o 
  -5   5  13     2999.56     2995.31     75.90 o 
  -3   5  13     6062.21     5758.59    118.64 o 
  -1   5  13     4732.69     4561.00    101.26 o 
   1   5  13     4964.97     4568.54    102.72 o 
   3   5  13     3015.02     2948.11     90.27 o 
   5   5  13     1908.14     1892.17     62.07 o 
   7   5  13     1161.97     1191.66     52.64 o 
 -14   6  13      309.82      253.87     46.27 o 
 -12   6  13      150.96      155.91     37.12 o 
 -10   6  13        3.37       24.71     29.95 o 
  -8   6  13      169.69      135.43     25.28 o 
  -6   6  13      127.08      118.07     24.23 o 
  -4   6  13      128.94      158.29     26.64 o 
  -2   6  13        5.55       27.06     21.27 o 
   0   6  13       84.96       82.82     24.35 o 
   2   6  13      121.68      102.15     25.98 o 
   4   6  13       15.05        8.38     24.53 o 
   6   6  13       17.34       25.05     27.52 o 
 -13   7  13      117.95       41.17     61.14 o 
 -11   7  13      106.72      117.96     38.01 o 
  -9   7  13      405.22      410.22     62.41 o 
  -7   7  13      156.98      174.06     28.06 o 
  -5   7  13      778.23      765.24     52.10 o 
  -3   7  13     2815.88     2778.55    132.55 o 
  -1   7  13     2037.73     1858.67     62.75 o 
   1   7  13     1850.55     1751.62     61.98 o 
   3   7  13     1091.91     1093.35     51.04 o 
   5   7  13     1756.59     1654.60     62.77 o 
 -10   8  13       78.08       88.19     37.49 o 
  -8   8  13      135.31      163.56     40.33 o 
  -6   8  13      100.10      152.89     29.98 o 
  -4   8  13      296.29      336.20     34.94 o 
  -2   8  13       89.72       80.68     26.65 o 
   0   8  13      504.04      474.43     37.15 o 
   2   8  13       81.85       82.73     27.93 o 
   4   8  13      137.42      135.35     32.11 o 
  -7   9  13     1006.52      948.16     62.41 o 
  -5   9  13     2192.85     2181.20     91.89 o 
  -3   9  13      577.17      491.23     51.99 o 
  -1   9  13     2114.16     2071.35     87.91 o 
   1   9  13     1647.04     1603.46    100.62 o 
 -16   0  14      544.84      563.01     81.14 o 
 -14   0  14      440.37      465.59     69.90 o 
 -12   0  14     1044.67     1059.40     86.20 o 
 -10   0  14     1230.80     1310.51    104.97 o 
  -8   0  14     5953.74     6044.30    146.32 o 
  -6   0  14     5305.04     5201.40    129.37 o 
  -4   0  14     2333.25     2308.56    110.17 o 
  -2   0  14     5859.36     6171.48    215.20 o 
   0   0  14      395.17      550.48     61.16 o 
   2   0  14      307.97      319.51     49.92 o 
   4   0  14      435.52      519.28     61.17 o 
   6   0  14     1521.12     1809.95    108.75 o 
   8   0  14      638.78      770.33     72.41 o 
 -17   1  14      138.51      134.27     48.66 o 
 -15   1  14       50.03      113.46     38.79 o 
 -13   1  14      227.62      194.07     42.43 o 
 -11   1  14       38.63       59.88     30.88 o 
  -9   1  14       89.90      114.99     19.40 o 
  -7   1  14       19.80        8.59     16.29 o 
  -5   1  14        3.39       -9.21     18.12 o 
  -3   1  14     1445.64     1264.19     45.87 o 
  -1   1  14        9.91        7.58     28.07 o 
   1   1  14      202.17      227.73     33.01 o 
   3   1  14      300.70      254.74     37.95 o 
   5   1  14      395.94      403.33     75.52 o 
   7   1  14       57.85       24.40     33.00 o 
   9   1  14       22.00       50.19     34.84 o 
 -16   2  14     1127.91     1101.63     69.63 o 
 -14   2  14      536.30      481.87     50.75 o 
 -12   2  14     2184.43     2071.97     83.99 o 
 -10   2  14     1147.69     1248.43     40.22 o 
  -8   2  14     3138.02     3143.91    108.16 o 
  -6   2  14     4842.46     4921.18    103.48 o 
  -4   2  14     3098.43     3018.74     74.52 o 
  -2   2  14     2427.20     2424.17     66.12 o 
   0   2  14     1285.84     1296.28     75.62 o 
   2   2  14     1243.63     1290.55     63.18 o 
   4   2  14      826.94      813.08     51.22 o 
   6   2  14      991.03     1050.61     59.18 o 
   8   2  14     1504.85     1538.80    105.61 o 
 -15   3  14        0.59      -48.09     44.91 o 
 -13   3  14        0.61      -12.37     32.32 o 
 -11   3  14       10.14      -11.13     21.43 o 
  -9   3  14        7.00        8.42     20.09 o 
  -7   3  14       21.70       34.54     21.07 o 
  -5   3  14      242.30      235.04     26.17 o 
  -3   3  14      131.80      115.66     23.90 o 
  -1   3  14      103.96       82.39     23.48 o 
   1   3  14      139.63      161.54     27.49 o 
   3   3  14      273.45      277.07     37.06 o 
   5   3  14      275.74      301.48     32.18 o 
   7   3  14        2.05       38.88     33.95 o 
   9   3  14      164.84      157.35     38.79 o 
 -16   4  14     1702.19     1652.70     84.13 o 
 -14   4  14     1450.59     1435.74     76.34 o 
 -12   4  14     1717.07     1741.93    128.15 o 
 -10   4  14      544.42      606.13     46.04 o 
  -8   4  14     2531.54     2514.24     68.47 o 
  -6   4  14     1003.43     1047.27     45.85 o 
  -4   4  14      379.40      390.21     38.72 o 
  -2   4  14     1890.90     1814.78     58.97 o 
   0   4  14     1852.28     1895.75     60.15 o 
   2   4  14     1500.59     1490.45     55.07 o 
   4   4  14     1098.12     1173.39     64.49 o 
   6   4  14     3435.68     3394.41     88.72 o 
   8   4  14     1033.06     1086.47     52.78 o 
 -15   5  14      273.88      292.97     48.09 o 
 -13   5  14       49.77       39.92     56.14 o 
 -11   5  14        3.06       32.42     30.72 o 
  -9   5  14      157.07      178.51     27.39 o 
  -7   5  14       12.75       35.61     21.70 o 
  -5   5  14        2.38      -31.97     21.36 o 
  -3   5  14       22.27        4.22     21.79 o 
  -1   5  14       26.13       11.23     22.06 o 
   1   5  14        4.34        6.09     23.62 o 
   3   5  14       57.98       69.30     25.80 o 
   5   5  14        1.83       -2.79     25.27 o 
   7   5  14       21.56       35.21     29.22 o 
 -14   6  14     1692.87     1901.22    136.25 o 
 -12   6  14      899.66     1018.82     63.00 o 
 -10   6  14     1682.81     1793.08    177.52 o 
  -8   6  14      280.74      340.51     32.64 o 
  -6   6  14      146.72      166.08     31.14 o 
  -4   6  14      338.68      416.51     33.54 o 
  -2   6  14     1069.51     1095.50     43.32 o 
   0   6  14      267.42      216.57     41.61 o 
   2   6  14     2174.79     2031.01    104.85 o 
   4   6  14     2207.49     2033.71     68.58 o 
   6   6  14     1215.02     1249.88     56.46 o 
 -11   7  14        4.24      -14.18     33.54 o 
  -9   7  14      166.77       91.29     37.66 o 
  -7   7  14      115.70      121.64     28.08 o 
  -5   7  14      277.07      317.58     46.92 o 
  -3   7  14      219.17      159.36     50.21 o 
  -1   7  14        3.55        0.96     25.33 o 
   1   7  14      631.00      570.17     42.27 o 
   3   7  14       12.04       -6.31     27.31 o 
 -10   8  14     1054.17     1130.06     69.23 o 
  -8   8  14      940.84     1055.74    131.76 o 
  -6   8  14      392.29      403.27     36.86 o 
  -4   8  14      717.37      786.41     45.96 o 
  -2   8  14      971.65      911.29     69.07 o 
   0   8  14     1533.00     1631.45     64.19 o 
   2   8  14      751.87      797.84     47.54 o 
 -15   1  15     1223.85     1281.08     73.76 o 
 -13   1  15      853.81      985.86     61.33 o 
 -11   1  15     1827.27     1789.12     77.80 o 
  -9   1  15      606.24      689.27     31.58 o 
  -7   1  15     2540.36     2628.86     70.09 o 
  -5   1  15     3569.36     3506.30     82.99 o 
  -3   1  15     6695.24     6714.30    164.29 o 
  -1   1  15     6540.10     6691.86    165.54 o 
   1   1  15     4243.83     4374.19    124.17 o 
   3   1  15     4736.13     4978.63    137.56 o 
   5   1  15     1269.96     1213.82     69.35 o 
   7   1  15     1097.00     1252.46     98.06 o 
 -16   2  15       22.76       -2.32     37.76 o 
 -14   2  15       25.89       41.08     37.90 o 
 -12   2  15        8.73      -44.86     30.72 o 
 -10   2  15      324.79      362.61     31.32 o 
  -8   2  15       19.78       16.92     22.03 o 
  -6   2  15        9.76        1.38     20.48 o 
  -4   2  15      329.19      340.86     29.68 o 
  -2   2  15      149.10      137.45     30.43 o 
   0   2  15      162.09      183.28     33.49 o 
   2   2  15        3.62        0.00     30.88 o 
   4   2  15     1818.60     1839.52     80.65 o 
   6   2  15       46.44       18.53     35.16 o 
 -15   3  15      526.53      513.89     54.71 o 
 -13   3  15     1282.49     1271.58     71.91 o 
 -11   3  15      333.00      319.69     40.14 o 
  -9   3  15     2510.52     2455.11     68.90 o 
  -7   3  15     1657.55     1737.99     57.69 o 
  -5   3  15     1940.47     1894.66     60.60 o 
  -3   3  15     3201.14     3253.81    169.57 o 
  -1   3  15     2118.36     2240.88     66.85 o 
   1   3  15     2391.61     2332.63    102.62 o 
   3   3  15     1173.22     1079.79     62.24 o 
   5   3  15     1183.59     1332.79     70.23 o 
   7   3  15      797.45      833.27     57.79 o 
 -14   4  15      139.84      173.44     61.14 o 
 -12   4  15        7.92       78.60     51.15 o 
 -10   4  15      239.27      300.47     50.54 o 
  -8   4  15       30.32       72.85     31.35 o 
  -6   4  15      126.18      112.30     25.41 o 
  -4   4  15      268.88      305.23     29.74 o 
  -2   4  15       71.17       86.91     25.61 o 
   0   4  15       28.83       -0.33     24.88 o 
   2   4  15        6.81      -12.62     31.31 o 
   4   4  15        2.96       18.71     34.40 o 
   6   4  15        1.82      -12.90     46.16 o 
 -13   5  15     1231.72     1413.01    113.69 o 
 -11   5  15     1977.63     1932.11     82.43 o 
  -9   5  15     3238.56     3226.40     83.81 o 
  -7   5  15     3116.13     3073.23     81.33 o 
  -5   5  15     1390.26     1445.98     56.24 o 
  -3   5  15     3386.09     3412.54     86.77 o 
  -1   5  15      500.22      545.46     38.10 o 
   1   5  15      897.39      990.58     48.55 o 
   3   5  15      811.79      867.89     78.67 o 
   5   5  15      869.77      835.75     50.56 o 
 -12   6  15        3.72       35.77     36.04 o 
 -10   6  15       30.13        6.80     34.76 o 
  -8   6  15       24.27       25.22     25.04 o 
  -6   6  15        3.05      -36.30     24.20 o 
  -4   6  15      350.08      347.61     33.82 o 
  -2   6  15      513.15      478.96     46.10 o 
   0   6  15      518.54      492.93     41.53 o 
   2   6  15        2.74      -14.39     27.49 o 
   4   6  15        2.96      -19.87     27.23 o 
  -9   7  15     2582.63     2903.28    106.00 o 
  -7   7  15     2042.53     2076.55     70.09 o 
  -5   7  15     1757.61     1814.58     63.89 o 
  -3   7  15     2710.95     2746.03     81.14 o 
  -1   7  15      455.82      555.25     43.19 o 
   1   7  15      771.69      739.70     46.50 o 
  -6   8  15      249.35      153.37     38.80 o 
  -4   8  15      132.06      129.87     28.55 o 
  -2   8  15      390.49      377.03     39.03 o 
 -14   0  16     2781.17     2892.63    153.96 o 
 -12   0  16     4019.09     4033.35    178.03 o 
 -10   0  16     2503.99     2590.72    111.39 o 
  -8   0  16     2177.92     2257.02    115.10 o 
  -6   0  16     1245.20     1228.37     84.97 o 
  -4   0  16      556.25      704.14     72.41 o 
  -2   0  16     1768.29     2047.02    115.04 o 
   0   0  16     1932.18     2052.36    115.06 o 
   2   0  16     2221.66     2583.40    133.86 o 
   4   0  16     2304.15     2635.94    136.36 o 
   6   0  16     1997.03     1905.69    117.54 o 
 -15   1  16       16.52        7.99     45.54 o 
 -13   1  16      361.99      229.02     44.13 o 
 -11   1  16      629.03      584.02     50.23 o 
  -9   1  16       12.02       15.01     22.78 o 
  -7   1  16       12.05        0.40     42.25 o 
  -5   1  16        0.34      -12.17     28.66 o 
  -3   1  16      524.21      551.01     45.40 o 
  -1   1  16        6.90      -33.77     26.89 o 
   1   1  16        7.38      -44.93     29.95 o 
   3   1  16      372.76      345.23     43.63 o 
   5   1  16        5.30        8.11     36.17 o 
 -14   2  16      424.59      501.69     71.77 o 
 -12   2  16     2521.36     2402.69    136.40 o 
 -10   2  16      226.90      314.34     42.43 o 
  -8   2  16      589.29      633.95     42.90 o 
  -6   2  16      592.98      586.52     36.72 o 
  -4   2  16      485.30      499.68     44.11 o 
  -2   2  16      752.17      850.21     91.16 o 
   0   2  16      953.75      969.88     59.33 o 
   2   2  16     4095.66     4075.70    123.69 o 
   4   2  16      547.58      588.35     51.63 o 
   6   2  16     1826.30     1737.27    121.27 o 
 -13   3  16        0.52       -6.24     52.40 o 
 -11   3  16      247.91      260.18     40.68 o 
  -9   3  16       28.09       12.78     26.24 o 
  -7   3  16       41.60       22.40     24.47 o 
  -5   3  16      126.38       95.38     25.67 o 
  -3   3  16      138.34      163.10     28.74 o 
  -1   3  16       28.04       19.82     30.54 o 
   1   3  16       63.70       68.09     32.19 o 
   3   3  16      552.17      500.76     68.04 o 
   5   3  16       49.61       14.92     34.64 o 
 -12   4  16       34.28      122.26     62.38 o 
 -10   4  16      270.43      295.51     74.88 o 
  -8   4  16      432.06      467.68     36.21 o 
  -6   4  16      261.87      266.74     31.06 o 
  -4   4  16     1198.83     1111.96     50.49 o 
  -2   4  16     1236.23     1138.10     51.91 o 
   0   4  16     1694.66     1627.00    171.27 o 
   2   4  16     1314.39     1367.35     98.09 o 
   4   4  16     1245.90     1286.00     71.11 o 
 -11   5  16       84.55      115.56     37.42 o 
  -9   5  16       13.93       72.73     34.27 o 
  -7   5  16      257.33      255.23     31.15 o 
  -5   5  16        2.64       -0.22     25.91 o 
  -3   5  16       19.97       31.89     27.35 o 
  -1   5  16      176.90      190.05     31.49 o 
   1   5  16       11.36       21.48     33.95 o 
   3   5  16       14.34       -8.55     33.75 o 
 -10   6  16     1032.74     1035.90    124.28 o 
  -8   6  16      999.20      971.20     48.19 o 
  -6   6  16     1244.82     1348.24     58.08 o 
  -4   6  16     5281.47     5217.16    119.77 o 
  -2   6  16      903.09      982.09     53.39 o 
   0   6  16     2161.30     2139.56     72.45 o 
  -7   7  16       45.02       45.55     29.98 o 
  -5   7  16      217.82      171.97     36.53 o 
  -3   7  16       20.03       -4.05     29.48 o 
 -13   1  17     2870.37     3054.00    212.80 o 
 -11   1  17     1936.87     1963.23    121.30 o 
  -9   1  17     4272.36     4580.92    173.11 o 
  -7   1  17     5557.86     6023.08    155.90 o 
  -5   1  17     2041.86     2190.72     86.23 o 
  -3   1  17     2974.87     3393.04    109.80 o 
  -1   1  17     1281.49     1431.88     71.42 o 
   1   1  17     1158.60     1233.85    171.78 o 
   3   1  17      906.08      858.70     60.57 o 
 -12   2  17      432.75      220.93     64.91 o 
 -10   2  17       80.99        4.92     33.39 o 
  -8   2  17       26.56      -16.08     29.67 o 
  -6   2  17       14.31      -16.44     31.72 o 
  -4   2  17       87.36       81.15     34.84 o 
  -2   2  17        1.61       -9.50     42.42 o 
   0   2  17      194.60      243.20     39.59 o 
   2   2  17      251.46      229.70     61.15 o 
   4   2  17       11.52       50.92     48.03 o 
 -13   3  17     1023.36      956.74     99.92 o 
 -11   3  17      476.03      552.34     50.83 o 
  -9   3  17     1234.11     1333.09     55.48 o 
  -7   3  17      798.43      823.29     54.66 o 
  -5   3  17      713.01      800.76     43.94 o 
  -3   3  17      430.43      431.91     45.87 o 
  -1   3  17      392.72      397.07     45.79 o 
   1   3  17     2033.29     2126.66     89.30 o 
   3   3  17      121.87      136.63     40.08 o 
 -10   4  17       56.33       45.47     38.68 o 
  -8   4  17       31.19       13.97     26.07 o 
  -6   4  17       47.89       35.90     27.81 o 
  -4   4  17       54.40       43.92     28.17 o 
  -2   4  17      175.32      203.17     39.68 o 
   0   4  17       34.93       77.05     36.93 o 
   2   4  17       59.55       28.07     37.05 o 
  -9   5  17      828.13      897.97    159.84 o 
  -7   5  17      310.36      377.05     38.09 o 
  -5   5  17     1042.98     1076.18     57.28 o 
  -3   5  17      481.65      354.94     37.03 o 
  -1   5  17      901.13      891.32     89.29 o 
  -6   6  17      189.75      166.33     33.12 o 
  -4   6  17       37.18       10.35     29.46 o 
 -10   0  18      563.07      702.83     71.16 o 
  -8   0  18     1628.50     1843.73    111.25 o 
  -6   0  18      422.71      438.11     64.91 o 
  -4   0  18     3786.30     3609.43    164.18 o 
  -2   0  18     1907.25     1946.88    117.54 o 
   0   0  18     1299.74     1294.44     99.96 o 
   2   0  18      805.47      897.81     93.65 o 
 -11   1  18        6.83       54.89     53.64 o 
  -9   1  18        1.50      -52.87     55.52 o 
  -7   1  18      132.38      106.54     35.88 o 
  -5   1  18        0.18       18.29     34.84 o 
  -3   1  18       53.18       78.96     36.77 o 
  -1   1  18       96.04       89.26     40.13 o 
   1   1  18       41.43       14.99     36.80 o 
 -10   2  18      420.33      439.50     48.09 o 
  -8   2  18      969.88     1045.82     61.80 o 
  -6   2  18     1403.78     1570.95     75.99 o 
  -4   2  18     1598.27     1635.15     77.30 o 
  -2   2  18     1224.42     1208.94     69.31 o 
   0   2  18     1343.87     1291.36     74.20 o 
  -9   3  18       17.75       19.45     28.28 o 
  -7   3  18        0.54      -35.34     26.40 o 
  -5   3  18        5.21       21.21     37.05 o 
  -3   3  18        1.61       22.44     36.54 o 
  -1   3  18       39.27        6.36     35.25 o 
  -8   4  18     1400.91     1397.09     60.27 o 
  -6   4  18      988.12      960.16     51.41 o 
  -4   4  18     1079.39     1219.28    116.79 o 
  -2   4  18     1087.98     1169.36     68.41 o 
  -7   1  19      266.92      248.65     49.29 o 
  -5   1  19      760.14      926.85     64.85 o 
  -3   1  19      957.82     1072.40     92.42 o 
  -6   2  19        0.47       -6.75     34.37 o 
                                                 
